# Supplementary material for: Structural and functional insights into the modulation of T cell costimulation by monkeypox virus protein M2
Source: Nat Commun. 2023 Aug 25;14:5186. doi: 10.1038/s41467-023-40748-2 (PMC10457294; doi:10.1038/s41467-023-40748-2)
Supplement: Supplementary file 3 — Source Data [file 41467_2023_40748_MOESM3_ESM.xlsx]

## Sheet: Figure 1
	Figure 1a						Figure 1b					Figure 1c
			Relative staining(%)						Relative staining(%)					Relative staining(%)
		MPXV M2 (nM)	Parameter 1	Parameter 2	Parameter 3			VACV M2 (nM)	Parameter 1	Parameter 2			CPXV M2 (nM)	Parameter 1	Parameter 2
	hB7.1	200	103.196	71.7809	96.6353		hB7.1	200	103.904	128.628		hB7.1	200	100.677	110.98
		8	51.245	46.4293	37.9927			8	43.0017	73.8743			8	76.5354	74.5888
		0.32	9.13562	9.26656	9.29408			0.32	8.5516	14.8627			0.32	12.535	18.1565
		0	3.34382	2.1237	4.26769			0	5.66388	6.77913			0	6.95812	5.66379
			Relative staining(%)						Relative staining(%)					Relative staining(%)
		MPXV M2 (nM)	Parameter 1	Parameter 2	Parameter 3			VACV M2 (nM)	Parameter 1	Parameter 2			CPXV M2 (nM)	Parameter 1	Parameter 2
	hB7.2	200	69.0671	84.4738	97.7297		hB7.2	200	100.276	100.711		hB7.2	200	96.4867	115.519
		8	44.8079	55.0797	32.828			8	41.6413	58.8706			8	73.903	69.0988
		0.32	8.46298	11.5254	9.21835			0.32	8.87124	13.1858			0.32	12.8823	18.4655
		0	3.85081	3.4289	5.27198			0	7.2547	7.22867			0	7.54833	6.76395
			Relative staining(%)						Relative staining(%)					Relative staining(%)
		MPXV M2 (nM)	Parameter 1	Parameter 2	Parameter 3			VACV M2 (nM)	Parameter 1	Parameter 2			CPXV M2 (nM)	Parameter 1	Parameter 2
	mB7.1	200	103.801	88.288	100.558		mB7.1	200	99.3546	117.234		mB7.1	200	105.705	125.667
		8	38.0192	38.848	26.6609			8	35.9755	44.1909			8	72.4645	71.0678
		0.32	9.22874	11.452	11.2667			0.32	11.0707	16.3742			0.32	16.2315	20.1479
		0	5.13038	5.164	8.13089			0	8.92768	12.1095			0	9.93058	12.6082
			Relative staining(%)						Relative staining(%)					Relative staining(%)
		MPXV M2 (nM)	Parameter 1	Parameter 2	Parameter 3			VACV M2 (nM)	Parameter 1	Parameter 2			CPXV M2 (nM)	Parameter 1	Parameter 2
	mB7.2	200	103.862	93.4942	95.543		mB7.2	200	99.4996	93.7959		mB7.2	200	91.7119	92.8318
		8	44.6815	46.6495	26.3085			8	32.5603	39.9014			8	64.7113	50.871
		0.32	7.42553	8.81877	8.26791			0.32	6.46793	9.49942			0.32	10.032	13.134
		0	2.44905	2.49857	5.22571			0	5.23031	6.43603			0	6.08894	5.37999
	Figure 1d									Figure 1e
			Parameter 1	Parameter 2	Parameter 3	Average						Parameter 1	Parameter 2	Parameter 3	Average
	MPXV M2/hB7.1	ka (1/Ms)	81000	69800	62000	70900				hB7.1-hFc/MPXV M2	ka (1/Ms)	173200	183100	237000	197767
		kd (1/s)	0.00735	0.0074	0.00553	0.00676					kd (1/s)	4.787e-05	8.551e-06	3.09e-05	2.9107e-05
		KD (M)	9.07e-08	1.06e-07	8.92e-08	9.53e-08					KD (M)	2.763e-10	4.669e-11	1.304e-10	1.5113e-10
		t1/2(sec)				102.515					t1/2(sec)				23808.7
		t1/2(min)				1.70858					t1/2(min)				396.812
			Parameter 1	Parameter 2	Parameter 3	Average						Parameter 1	Parameter 2	Parameter 3	Average
	MPXV M2/hB7.2	ka (1/Ms)	104000	84400	76500	88300				hB7.2-hFc/MPXV M2	ka (1/Ms)	167300	185400	212300	188333
		kd (1/s)	0.0335	0.0255	0.0413	0.0334					kd (1/s)	1.228e-05	9.309e-06	7.671e-06	9.75333e-06
		KD (M)	3.22e-07	3.02e-07	5.39e-07	3.88e-07					KD (M)	7.336e-11	5.021e-11	3.614e-11	5.32367e-11
		t1/2(sec)				20.7485					t1/2(sec)				71052.6
		t1/2(min)				0.345808					t1/2(min)				1184.21

## Sheet: Figure 5
	Figure 5b					Figure 5d
			Relative staining(%)					Relative staining(%)
		MPXV M2	Parameter 1	Parameter 2			MPXV M2	Parameter 1	Parameter 2
	hB7.1-CD28	0μM	84.9207	104.864		hB7.1-CTLA4	0μM	94.2445	99.1936
		1μM	60.8756	62.8522			1μM	40.5858	32.9884
			Relative staining(%)					Relative staining(%)
		MPXV M2	Parameter 1	Parameter 2			MPXV M2	Parameter 1	Parameter 2
	hB7.2-CD28	0μM	116.629	96.3878		hB7.2-CTLA4	0μM	103.297	109.847
		1μM	30.791	34.0074			1μM	40.008	20.1579

## Sheet: Figure 6a
	Figure 6a
		IL-2 Relative production(%)
		Parameter 1	Parameter 2	Parameter 3	Parameter 4	Parameter 5	Parameter 6
	T alone	3.65978	3.19969	2.37971	2.30113	5.93356	5.56954
	T+CD3	3.86646	3.30073	2.25165	2.34125	4.75859	5.5338
	T+PMA	185.432	186.319	155.093	171.705	219.763	281.25
	T+PMA+1μM M2	161.735	159.688	178.561	174.869	240.116	298.507
		IL-2 Relative production(%)
		Parameter 1	Parameter 2	Parameter 3	Parameter 4	Parameter 5	Parameter 6
	293T-hB7.1 alone	3.32307	3.37861	3.47174	2.86045	6.77419	5.91094
	293T-hB7.1+CD3	3.1591	2.77443	5.21812	5.73331
	293T-hB7.1+T	2.59773	2.36007	6.15874	6.16058
	293T-hB7.1+T+CD3	100.661	100.442	106.595	103.306	100.618	106.252
	293T-hB7.1+T+CD3+0.1μM M2	26.766	23.5311	26.9609	20.8444	10.6334	12.7143
	293T-hB7.1+T+CD3+1μM M2	21.7804	17.1077	10.1232	10.0802	12.6922	15.7143
	293T-hB7.1+T+CD3+0.1μM M2-SS	90.1123	79.6267	125.768	108.482	112.845	88.1173
	293T-hB7.1+T+CD3+1μM M2-SS	91.9113	67.6852	98.7521	91.3333	76.9386	89.2898
	293T-hB7.1+T+CD3+1μM NiG	107.412	104.459	135.032	111.183	128.334	106.263
		IL-2 Relative production(%)
		Parameter 1	Parameter 2	Parameter 3	Parameter 4	Parameter 5	Parameter 6
	293T-hB7.2 alone	3.9003	3.1022	3.04629	2.33567	5.62308	5.83946
	293T-hB7.2+CD3	2.40404	2.2296	5.21812	5.63942
	293T-hB7.2+T	4.01813	2.48289	4.87094	6.10884
	293T-hB7.2+T+CD3	101.312	96.2066	109.094	98.0993	94.5399	105.129
	293T-hB7.2+T+CD3+0.1μM M2	52.7721	33.9288	14.3297	12.7877	10.8986	13.8002
	293T-hB7.2+T+CD3+1μM M2	43.7904	33.2808	11.3175	8.18732	9.12476	9.29628
	293T-hB7.2+T+CD3+0.1μM M2-SS	111.382	75.4702	121.48	97.5617	79.4257	112.887
	293T-hB7.2+T+CD3+1μM M2-SS	91.9044	56.4973	95.3677	108.987	76.4013	131.662
	293T-hB7.2+T+CD3+1μM NiG	113.654	71.1636	151.597	133.091	84.2838	87.071

## Sheet: Supplementary-Figure1
	Supplementary-Figure 1a							Supplementary-Figure 1b							Supplementary-Figure 1c							Supplementary-Figure 1d							Supplementary-Figure 1e							Supplementary-Figure 1f							Supplementary-Figure 1g
	MPXV M2							MPXV Bio-M2							VACV M2							CPXV M2							hB7.1							hB7.2							mB7.1
	mL	mAU						mL	mAU						mL	mAU						mL	mAU						mL	mAU						mL	mAU						mL	mAU
	-5.89684	1.62						-5.89543	-1.40571						-5.8899	0.357143						-5.88874	1.20857						-5.89712	-0.432857						-5.89684	-3.85571						-5.89684	1.2
	-5.89684	1.62						-5.89362	-1.38286						-5.8872	0.372857						-5.88603	1.20714						-5.89712	-0.398571						-5.89684	-3.85286						-5.89684	1.2
	-5.89684	1.62429						-5.89217	-1.36						-5.88406	0.344286						-5.88343	1.12286						-5.89712	-0.365714						-5.89684	-3.85						-5.89684	1.2
	-5.89684	1.63						-5.89049	-1.34286						-5.88168	0.331429						-5.88062	1.02714						-5.89712	-0.332857						-5.89684	-3.85						-5.89684	1.2
	-5.89684	1.62714						-5.88854	-1.34143						-5.87907	0.334286						-5.87791	0.962857						-5.89274	-0.3						-5.89684	-3.85						-5.89684	1.2
	-5.89279	1.62571						-5.88698	-1.35						-5.87636	0.325714						-5.87521	0.922857						-5.88923	-0.272857						-5.89684	-3.85						-5.89684	1.2
	-5.88972	1.62571						-5.88502	-1.36571						-5.87365	0.31						-5.87259	0.888571						-5.88587	-0.247143						-5.89684	-3.85						-5.89684	1.2
	-5.88635	1.62857						-5.88359	-1.38						-5.87083	0.297143						-5.86989	0.847143						-5.8825	-0.222857						-5.89684	-3.85						-5.89426	1.2
	-5.88286	1.63286						-5.8819	-1.38857						-5.86833	0.268571						-5.86729	0.768571						-5.87924	-0.202857						-5.89684	-3.85						-5.89258	1.2
	-5.87948	1.64						-5.88033	-1.39429						-5.86573	0.23						-5.86437	0.67						-5.87588	-0.181429						-5.89477	-3.85						-5.89088	1.2
	-5.87596	1.65571						-5.87864	-1.4						-5.86282	0.184286						-5.86177	0.578571						-5.87251	-0.157143						-5.8932	-3.85						-5.88933	1.20143
	-5.87286	1.68286						-5.87669	-1.40429						-5.86022	0.118571						-5.85905	0.517143						-5.869	-0.152857						-5.89153	-3.85						-5.88739	1.20429
	-5.86952	1.69714						-5.87525	-1.40714						-5.8574	0.0414286						-5.85645	0.485714						-5.86565	-0.215714						-5.88986	-3.84857						-5.88596	1.20714
	-5.86614	1.66						-5.87355	-1.41429						-5.8549	-0.0428571						-5.85375	0.478571						-5.86231	-0.36						-5.88751	-3.84571						-5.88427	1.21143
	-5.86262	1.54571						-5.87188	-1.42286						-5.8522	-0.148571						-5.85104	0.482857						-5.85893	-0.568571						-5.88645	-3.84286						-5.88258	1.21571
	-5.85911	1.37714						-5.87031	-1.43714						-5.84937	-0.262857						-5.84822	0.534286						-5.85559	-0.798571						-5.88477	-3.83857						-5.8809	1.22429
	-5.856	1.18571						-5.86797	-1.46						-5.84667	-0.355714						-5.84562	0.602857						-5.85235	-1.03857						-5.88322	-3.83571						-5.87869	1.23714
	-5.85262	1.00143						-5.86679	-1.48857						-5.84385	-0.431429						-5.84292	0.788571						-5.84873	-1.26714						-5.88126	-3.83286						-5.8774	1.25143
	-5.84924	0.837143						-5.8651	-1.52571						-5.84136	-0.504286						-5.8402	1.05714						-5.8455	-1.46429						-5.87942	-3.83						-5.87572	1.27
	-5.846	0.702857						-5.86341	-1.56714						-5.83866	-0.555714						-5.8376	1.17143						-5.84215	-1.62429						-5.87798	-3.83143						-5.87404	1.29714
	-5.84225	0.594286						-5.86171	-1.60714						-5.83605	-0.601429						-5.83489	1.21						-5.83878	-1.76143						-5.87629	-3.83286						-5.87235	1.33143
	-5.83913	0.511429						-5.85988	-1.65143						-5.83323	-0.65						-5.83207	1.23571						-5.83543	-1.87429						-5.8746	-3.83429						-5.87054	1.37143
	-5.83577	0.45						-5.85846	-1.69286						-5.83032	-0.702857						-5.82937	1.19857						-5.83207	-1.96143						-5.87291	-3.83286						-5.86912	1.41
	-5.83241	0.41						-5.85677	-1.73714						-5.82781	-0.737143						-5.82677	1.10571						-5.82857	-2.03						-5.87108	-3.82571						-5.86744	1.44429
	-5.82903	0.388571						-5.85506	-1.78						-5.82521	-0.757143						-5.82406	1.00571						-5.8252	-2.08571						-5.86966	-3.81714						-5.86576	1.47143
	-5.82514	0.381429						-5.85339	-1.82						-5.82251	-0.775714						-5.82145	0.927143						-5.82194	-2.12571						-5.86798	-3.80429						-5.86404	1.48714
	-5.82218	0.388571						-5.85156	-1.86						-5.8199	-0.784286						-5.81874	0.895714						-5.8186	-2.15571						-5.8663	-3.79143						-5.86223	1.49571
	-5.81892	0.4						-5.85012	-1.89714						-5.81668	-0.77						-5.81593	0.891429						-5.81526	-2.17571						-5.86461	-3.78429						-5.86078	1.49429
	-5.81556	0.418571						-5.84818	-1.93429						-5.81438	-0.767143						-5.81322	0.887143						-5.81188	-2.18571						-5.8628	-3.78857						-5.8591	1.48714
	-5.81218	0.442857						-5.84647	-1.96429						-5.81168	-0.77						-5.81062	0.865714						-5.80838	-2.18429						-5.86102	-3.80857						-5.85716	1.47429
	-5.80868	0.47						-5.84479	-1.99429						-5.80906	-0.778571						-5.80791	0.847143						-5.80498	-2.17571						-5.85946	-3.84571						-5.85548	1.46143
	-5.80559	0.495714						-5.84296	-2.02143						-5.80636	-0.785714						-5.80521	0.855714						-5.80173	-2.16						-5.85779	-3.89857						-5.85367	1.44714
	-5.80197	0.53						-5.84154	-2.04429						-5.80355	-0.782857						-5.8026	0.838571						-5.79835	-2.12571						-5.85611	-3.96429						-5.85225	1.43286
	-5.79859	0.57						-5.83983	-2.06714						-5.80083	-0.777143						-5.79979	0.822857						-5.79498	-2.07143						-5.85416	-4.04286						-5.85058	1.42143
	-5.79537	0.607143						-5.83814	-2.07857						-5.79824	-0.774286						-5.79708	0.81						-5.79176	-2.00429						-5.85272	-4.12286						-5.84889	1.41143
	-5.79176	0.65						-5.83659	-2.08						-5.79553	-0.767143						-5.79437	0.79						-5.78812	-1.90429						-5.85105	-4.20286						-5.84721	1.40429
	-5.78867	0.697143						-5.83464	-2.08						-5.79282	-0.758571						-5.79176	0.781429						-5.78477	-1.76143						-5.84937	-4.28286						-5.84526	1.40143
	-5.78531	0.745714						-5.8332	-2.07857						-5.79001	-0.761428						-5.78906	0.758571						-5.78154	-1.59286						-5.84771	-4.35857						-5.84386	1.40143
	-5.78184	0.81						-5.8315	-2.08143						-5.7875	-0.755714						-5.78625	0.731429						-5.77817	-1.43571						-5.8455	-4.43714						-5.84217	1.40429
	-5.77846	0.878571						-5.82982	-2.08286						-5.78469	-0.748571						-5.78354	0.73						-5.77477	-1.30714						-5.84447	-4.50714						-5.84047	1.41
	-5.77497	0.942857						-5.828	-2.08286						-5.78198	-0.738572						-5.78093	0.725714						-5.77155	-1.22286						-5.84255	-4.57143						-5.83891	1.41857
	-5.77172	1.00143						-5.82564	-2.08286						-5.77938	-0.72						-5.77822	0.682857						-5.76793	-1.17571						-5.84088	-4.63286						-5.83633	1.42571
	-5.76847	1.04857						-5.8246	-2.08429						-5.77656	-0.698571						-5.77563	0.644286						-5.76456	-1.17286						-5.83919	-4.68143						-5.8353	1.43429
	-5.76485	1.08143						-5.82304	-2.08429						-5.77406	-0.687143						-5.77292	0.62						-5.76133	-1.20143						-5.83727	-4.72571						-5.83362	1.44429
	-5.76162	1.10143						-5.82135	-2.08						-5.77136	-0.674286						-5.77021	0.61						-5.75796	-1.23286						-5.83584	-4.76						-5.83195	1.45286
	-5.75802	1.11571						-5.81965	-2.07286						-5.76855	-0.662857						-5.76739	0.604286						-5.75457	-1.26143						-5.83419	-4.78714						-5.83027	1.45714
	-5.75491	1.12571						-5.81784	-2.06857						-5.76584	-0.655714						-5.76479	0.592857						-5.75106	-1.29286						-5.8325	-4.81						-5.82845	1.45429
	-5.75155	1.13						-5.81627	-2.06429						-5.76303	-0.65						-5.76208	0.591429						-5.74771	-1.31429						-5.83082	-4.82714						-5.82704	1.44857
	-5.74829	1.13143						-5.81458	-2.02143						-5.76053	-0.644286						-5.75937	0.598571						-5.74448	-1.32571						-5.82898	-4.84143						-5.82536	1.43857
	-5.74494	1.14143						-5.81301	-1.97429						-5.75781	-0.65						-5.75676	0.607143						-5.74113	-1.33						-5.82756	-4.85286						-5.82368	1.42571
	-5.7408	1.15714						-5.81132	-1.93143						-5.75521	-0.662857						-5.75396	0.595714						-5.73774	-1.33						-5.82589	-4.86143						-5.82199	1.41143
	-5.73808	1.17143						-5.80937	-1.91143						-5.7524	-0.667143						-5.75124	0.592857						-5.73439	-1.32429						-5.82421	-4.86714						-5.82006	1.39429
	-5.73472	1.18571						-5.80781	-1.93286						-5.74918	-0.665714						-5.74854	0.645714						-5.73104	-1.31286						-5.82253	-4.87286						-5.81849	1.38143
	-5.73136	1.20286						-5.80612	-1.94857						-5.74698	-0.647143						-5.74593	0.67						-5.72756	-1.29429						-5.82046	-4.87286						-5.8168	1.37429
	-5.72798	1.22143						-5.80442	-1.95857						-5.74439	-0.618571						-5.74323	0.632857						-5.72422	-1.27429						-5.81904	-4.87143						-5.81512	1.37
	-5.72423	1.23857						-5.80273	-1.96286						-5.74167	-0.568571						-5.74062	0.68						-5.72089	-1.25571						-5.81735	-4.86714						-5.81345	1.37286
	-5.72113	1.25571						-5.8009	-1.96571						-5.73907	-0.498571						-5.7377	1.17286						-5.71753	-1.23286						-5.81566	-4.86143						-5.81151	1.38
	-5.71776	1.27286						-5.79947	-1.96857						-5.73605	-0.382857						-5.7351	2.01						-5.71417	-1.21714						-5.81399	-4.85429						-5.81009	1.39286
	-5.71452	1.29143						-5.79779	-1.96857						-5.73355	-0.19						-5.7324	2.70714						-5.71067	-1.20857						-5.81217	-4.84714						-5.80839	1.40857
	-5.71116	1.30429						-5.79608	-1.96571						-5.73084	0.08						-5.72978	3.20143						-5.70729	-1.20143						-5.8106	-4.83714						-5.80683	1.42571
	-5.70767	1.31286						-5.79439	-1.96429						-5.72823	0.444286						-5.72708	3.62857						-5.70404	-1.19286						-5.80904	-4.82714						-5.80515	1.44
	-5.70431	1.32143						-5.79258	-1.96571						-5.72553	0.895714						-5.72438	4.11286						-5.70066	-1.19						-5.80736	-4.81429						-5.8032	1.45143
	-5.70095	1.33143						-5.79114	-1.96714						-5.72271	1.60429						-5.72156	4.73571						-5.69727	-1.18571						-5.80568	-4.79857						-5.80178	1.46571
	-5.69757	1.33857						-5.78945	-1.96857						-5.72	2.6						-5.71895	5.56857						-5.69405	-1.18143						-5.80336	-4.77714						-5.80009	1.48429
	-5.69433	1.34143						-5.78762	-1.96286						-5.7174	3.51						-5.71624	6.49571						-5.69041	-1.18						-5.80207	-4.75143						-5.7984	1.51143
	-5.69072	1.34714						-5.78594	-1.95857						-5.71469	4.29571						-5.71353	7.36143						-5.68717	-1.18						-5.8004	-4.72143						-5.79658	1.54857
	-5.6876	1.35571						-5.78359	-1.95						-5.71198	4.99429						-5.71093	8.25143						-5.68383	-1.18						-5.79884	-4.68857						-5.79425	1.60143
	-5.6841	1.36143						-5.78255	-1.94571						-5.70918	5.70429						-5.70822	9.23286						-5.68046	-1.18571						-5.79714	-4.65714						-5.79324	1.66286
	-5.68073	1.36857						-5.78086	-1.93857						-5.70668	6.52714						-5.70542	10.32						-5.67709	-1.19						-5.7952	-4.62429						-5.79155	1.73429
	-5.67737	1.38						-5.77929	-1.93286						-5.70386	7.50286						-5.70271	11.5171						-5.67384	-1.19571						-5.79378	-4.59286						-5.78985	1.81571
	-5.67387	1.39143						-5.7776	-1.92714						-5.70115	8.52714						-5.7001	12.8086						-5.67022	-1.20286						-5.79211	-4.56429						-5.7883	1.9
	-5.67075	1.40429						-5.77564	-1.92						-5.69855	9.53						-5.69739	13.98						-5.66697	-1.21143						-5.79055	-4.53714						-5.78637	1.99143
	-5.66737	1.42571						-5.77421	-1.91						-5.69573	10.6129						-5.69478	15.0014						-5.66359	-1.21857						-5.78886	-4.51286						-5.78495	2.07857
	-5.66389	1.45						-5.77252	-1.89857						-5.69324	11.7071						-5.69208	15.8329						-5.66024	-1.20714						-5.78691	-4.49						-5.78327	2.16286
	-5.66053	1.49714						-5.77096	-1.88857						-5.69052	12.8157						-5.68927	16.5757						-5.65689	-1.15143						-5.78546	-4.47						-5.78158	2.24143
	-5.65654	1.57429						-5.76901	-1.88286						-5.68772	14.0343						-5.68656	17.3857						-5.65352	-1.04571						-5.78378	-4.45286						-5.77988	2.31143
	-5.65382	1.66857						-5.76719	-1.88429						-5.685	15.2471						-5.68396	18.1471						-5.65003	-0.898571						-5.78186	-4.43714						-5.77783	2.37714
	-5.65057	1.76857						-5.76562	-1.88429						-5.68187	16.3486						-5.68125	18.7529						-5.64669	-0.732857						-5.7803	-4.42429						-5.77641	2.42857
	-5.64696	1.86857						-5.76405	-1.88286						-5.67969	17.2343						-5.67853	19.1214						-5.64333	-0.561428						-5.77834	-4.41429						-5.77471	2.47
	-5.6437	1.97857						-5.76236	-1.87571						-5.67698	17.8786						-5.67593	19.42						-5.63997	-0.34						-5.77692	-4.40714						-5.77304	2.5
	-5.64007	2.13143						-5.76068	-1.86714						-5.67418	18.44						-5.67313	19.7314						-5.63672	-0.0142857						-5.77524	-4.40143						-5.77137	2.52286
	-5.63698	2.34571						-5.75885	-1.85714						-5.67156	18.9057						-5.67041	19.9714						-5.63336	0.475714						-5.77356	-4.39571						-5.76945	2.54143
	-5.63362	2.65						-5.75742	-1.85						-5.66866	19.2471						-5.66771	20.1314						-5.62986	1.15143						-5.77186	-4.39						-5.76802	2.55571
	-5.63028	3.05857						-5.75572	-1.84						-5.66615	19.4829						-5.66509	20.22						-5.62649	1.97857						-5.77003	-4.38286						-5.76634	2.57
	-5.62705	3.52429						-5.75403	-1.83429						-5.66355	19.6071						-5.66239	20.18						-5.62314	2.9						-5.7686	-4.37714						-5.76464	2.58
	-5.62318	4.04286						-5.75234	-1.83429						-5.66084	19.6429						-5.65978	20.0229						-5.61977	3.8						-5.7669	-4.37143						-5.76308	2.59143
	-5.62007	4.54143						-5.75051	-1.83571						-5.65823	19.6						-5.65687	19.8114						-5.61654	4.65571						-5.76524	-4.36571						-5.76114	2.60143
	-5.61683	4.96286						-5.74883	-1.83571						-5.65521	19.51						-5.65426	19.5943						-5.61317	5.33571						-5.76356	-4.36						-5.75972	2.61429
	-5.61345	5.31429						-5.74712	-1.83714						-5.65271	19.41						-5.65156	19.4171						-5.60956	5.82						-5.76125	-4.35286						-5.75778	2.62857
	-5.61008	5.56571						-5.74543	-1.83857						-5.65	19.3457						-5.64895	19.3						-5.60632	6.13857						-5.76008	-4.34714						-5.75611	2.64429
	-5.60633	5.73286						-5.74388	-1.84143						-5.6474	19.3186						-5.64625	19.2357						-5.60296	6.33143						-5.7584	-4.34286						-5.75454	2.66143
	-5.60324	5.85						-5.74153	-1.84429						-5.6447	19.2886						-5.64354	19.1629						-5.59961	6.51571						-5.75671	-4.33714						-5.75223	2.68143
	-5.59987	5.94						-5.74049	-1.84571						-5.64167	19.2214						-5.64072	19.0614						-5.59623	6.72857						-5.75503	-4.33143						-5.75119	2.70143
	-5.59661	6.03714						-5.7388	-1.84286						-5.63917	19.11						-5.63812	18.9229						-5.59299	6.96429						-5.75322	-4.32429						-5.74951	2.72143
	-5.59324	6.14286						-5.7371	-1.84429						-5.63657	18.9786						-5.63541	18.7114						-5.58948	7.22286						-5.75168	-4.31857						-5.74783	2.74143
	-5.58975	6.24714						-5.73542	-1.84143						-5.63386	18.8014						-5.63271	18.4414						-5.5861	7.46857						-5.74999	-4.31429						-5.74613	2.76
	-5.58642	6.36429						-5.73358	-1.83857						-5.63116	18.5814						-5.6301	18.17						-5.58273	7.71857						-5.74843	-4.31143						-5.74431	2.78
	-5.58306	6.5						-5.73215	-1.83286						-5.62834	18.3386						-5.62739	17.89						-5.57935	7.97571						-5.74675	-4.30714						-5.74287	2.8
	-5.57971	6.64143						-5.73034	-1.82571						-5.62574	18.0786						-5.62458	17.5857						-5.57611	8.23714						-5.74481	-4.30429						-5.7412	2.82286
	-5.57634	6.77571						-5.72864	-1.81429						-5.62303	17.7914						-5.62187	17.3057						-5.57276	8.51857						-5.74314	-4.30143						-5.73924	2.85
	-5.57245	6.90286						-5.72695	-1.80143						-5.62032	17.51						-5.61927	17.0471						-5.56915	8.83571						-5.74145	-4.29857						-5.73758	2.88143
	-5.56972	7.02857						-5.72513	-1.78571						-5.61772	17.2629						-5.61656	16.7886						-5.56592	9.16714						-5.7399	-4.29571						-5.73578	2.91429
	-5.5662	7.16571						-5.72357	-1.76286						-5.61448	16.9971						-5.61395	16.5286						-5.56255	9.47857						-5.73822	-4.29143						-5.73423	2.94857
	-5.56285	7.33						-5.72199	-1.71571						-5.6124	16.7229						-5.61103	16.3157						-5.5592	9.78286						-5.73627	-4.28571						-5.73265	2.98286
	-5.55949	7.52143						-5.72031	-1.62857						-5.60949	16.4557						-5.60843	16.1386						-5.55585	10.0857						-5.73485	-4.28286						-5.73095	3.01857
	-5.55612	7.75857						-5.71862	-1.5						-5.60688	16.18						-5.60573	15.9457						-5.55237	10.3786						-5.73318	-4.28						-5.72925	3.05857
	-5.55277	8.03571						-5.71667	-1.32571						-5.60417	15.9271						-5.60311	15.7557						-5.54902	10.6729						-5.7315	-4.27857						-5.72744	3.09857
	-5.54951	8.33571						-5.71523	-1.13286						-5.60136	15.6657						-5.60041	15.5843						-5.54566	10.9429						-5.72984	-4.27571						-5.72588	3.13857
	-5.54591	8.67286						-5.71354	-0.918571						-5.59886	15.3986						-5.59771	15.4286						-5.54229	11.19						-5.72802	-4.27286						-5.72434	3.18
	-5.54256	9.00571						-5.71198	-0.678571						-5.59615	15.1543						-5.5951	15.2714						-5.53905	11.42						-5.72648	-4.27						-5.72267	3.22143
	-5.53907	9.28						-5.71028	-0.387143						-5.59334	14.9271						-5.59229	15.1129						-5.53567	11.6043						-5.7248	-4.27						-5.7211	3.26143
	-5.53598	9.51143						-5.7082	-0.0242857						-5.59073	14.72						-5.58957	14.9514						-5.53206	11.7557						-5.72313	-4.26857						-5.71905	3.3
	-5.5326	9.71429						-5.70677	0.361429						-5.58782	14.5243						-5.58687	14.7843						-5.52884	11.8614						-5.72132	-4.26571						-5.71738	3.33571
	-5.52924	9.89143						-5.70507	0.748571						-5.58532	14.3343						-5.58427	14.6443						-5.52546	11.9086						-5.719	-4.26286						-5.71582	3.36571
	-5.52575	10.0314						-5.70338	1.10857						-5.58272	14.1343						-5.58155	14.5057						-5.52212	11.9157						-5.71797	-4.26						-5.71403	3.39286
	-5.52225	10.1171						-5.70169	1.42429						-5.58001	13.9143						-5.57874	14.36						-5.51876	11.8886						-5.71627	-4.25714						-5.71235	3.41714
	-5.51914	10.16						-5.69947	1.75143						-5.57719	13.6971						-5.57604	14.2129						-5.51541	11.8271						-5.7146	-4.25714						-5.71016	3.44143
	-5.51577	10.16						-5.69844	2.04429						-5.57438	13.5157						-5.57343	14.0686						-5.51191	11.7414						-5.71293	-4.25571						-5.70913	3.46143
	-5.51241	10.1243						-5.69673	2.33429						-5.57188	13.3557						-5.57073	13.9386						-5.50854	11.6457						-5.71112	-4.25714						-5.70743	3.48143
	-5.50906	10.06						-5.69505	2.62143						-5.56917	13.2057						-5.56813	13.8329						-5.50518	11.5343						-5.70957	-4.25857						-5.70574	3.50143
	-5.50533	9.97143						-5.69336	2.87429						-5.56657	13.0643						-5.56541	13.7443						-5.50195	11.43						-5.70802	-4.25857						-5.70404	3.51857
	-5.50223	9.87143						-5.69153	3.12571						-5.56386	12.9114						-5.56259	13.6614						-5.4986	11.3386						-5.70634	-4.26						-5.70223	3.53571
	-5.49884	9.77714						-5.68984	3.34857						-5.56084	12.7429						-5.55989	13.55						-5.49522	11.2571						-5.70467	-4.26						-5.70053	3.55143
	-5.49547	9.67857						-5.68815	3.53857						-5.55834	12.5957						-5.55729	13.4171						-5.49173	11.18						-5.70259	-4.26						-5.69885	3.56571
	-5.49221	9.59						-5.68658	3.70286						-5.55573	12.4657						-5.55458	13.2986						-5.48836	11.1						-5.70103	-4.26						-5.69718	3.58286
	-5.4882	9.5						-5.68489	3.84714						-5.55302	12.3271						-5.55187	13.1957						-5.48502	11.0214						-5.69936	-4.26143						-5.6955	3.60143
	-5.48536	9.40571						-5.68294	3.99286						-5.55031	12.21						-5.54927	13.0914						-5.48167	10.9471						-5.6978	-4.26286						-5.69366	3.62286
	-5.48198	9.31143						-5.6815	4.13857						-5.54719	12.09						-5.54646	12.9943						-5.47842	10.87						-5.69611	-4.26571						-5.69224	3.64571
	-5.47863	9.21571						-5.67981	4.28714						-5.54491	11.9486						-5.54375	12.8986						-5.47507	10.7914						-5.69419	-4.26571						-5.69056	3.67
	-5.47526	9.13429						-5.67813	4.43571						-5.54219	11.8371						-5.54115	12.8071						-5.47144	10.7071						-5.69279	-4.26429						-5.68888	3.69429
	-5.47176	9.06429						-5.67656	4.58714						-5.53948	11.7343						-5.53843	12.71						-5.46819	10.62						-5.69109	-4.26286						-5.6872	3.71714
	-5.46865	9.00286						-5.6746	4.74						-5.53688	11.6214						-5.53573	12.6						-5.46485	10.5271						-5.68941	-4.26						-5.68528	3.74
	-5.46517	8.94429						-5.67317	4.87857						-5.53407	11.5186						-5.53313	12.4871						-5.46149	10.4229						-5.68773	-4.25857						-5.68386	3.76
	-5.46183	8.88286						-5.67148	4.99857						-5.53157	11.4171						-5.53021	12.3771						-5.45812	10.3129						-5.68591	-4.25571						-5.68219	3.78
	-5.45846	8.83143						-5.66965	5.09						-5.52865	11.2986						-5.5276	12.2414						-5.45488	10.1957						-5.68436	-4.25143						-5.68051	3.80143
	-5.45486	8.78429						-5.66796	5.16286						-5.52604	11.1571						-5.52489	12.0929						-5.45125	10.0771						-5.68255	-4.24571						-5.67869	3.82429
	-5.45176	8.74						-5.66614	5.21714						-5.52334	11.0229						-5.52229	11.9657						-5.44791	9.95857						-5.68086	-4.23857						-5.67676	3.85143
	-5.44841	8.7						-5.6647	5.25429						-5.52052	10.8757						-5.51958	11.8557						-5.44465	9.85						-5.67919	-4.23286						-5.67534	3.88
	-5.44491	8.66429						-5.66302	5.27286						-5.51803	10.73						-5.51698	11.7529						-5.44129	9.75857						-5.67686	-4.22857						-5.67366	3.90714
	-5.44153	8.63714						-5.66132	5.27429						-5.51532	10.5829						-5.51406	11.6471						-5.4379	9.67286						-5.67582	-4.22571						-5.67199	3.93571
	-5.43803	8.60571						-5.65963	5.26714						-5.51251	10.4357						-5.51145	11.5443						-5.43466	9.58857						-5.67427	-4.22286						-5.67033	3.96143
	-5.43491	8.57143						-5.65742	5.25571						-5.5099	10.3114						-5.50875	11.4543						-5.43105	9.49714						-5.67259	-4.21857						-5.66801	3.99143
	-5.43156	8.54429						-5.65638	5.24714						-5.50698	10.2143						-5.50604	11.3643						-5.42768	9.40714						-5.67089	-4.21286						-5.66697	4.01714
	-5.42806	8.52						-5.65468	5.23571						-5.50448	10.1286						-5.50343	11.2886						-5.42446	9.31857						-5.66895	-4.20571						-5.66529	4.04143
	-5.4247	8.49286						-5.65299	5.21714						-5.50188	10.0557						-5.50072	11.2186						-5.42108	9.22429						-5.66754	-4.19286						-5.66361	4.06714
	-5.42122	8.46429						-5.65116	5.19429						-5.49907	9.98						-5.49792	11.1514						-5.41772	9.13857						-5.66584	-4.17714						-5.66204	4.09572
	-5.41798	8.43						-5.64922	5.16714						-5.49636	9.90428						-5.49521	11.09						-5.41424	9.04143						-5.66428	-4.15						-5.65984	4.13714
	-5.41464	8.39143						-5.64778	5.14						-5.49355	9.81428						-5.4926	11.0314						-5.41087	8.94429						-5.66233	-4.11286						-5.65843	4.18857
	-5.41138	8.35714						-5.64608	5.10429						-5.49105	9.71714						-5.48989	10.96						-5.4075	8.86571						-5.66041	-4.06						-5.65674	4.25
	-5.40789	8.32714						-5.6444	5.06286						-5.48834	9.62714						-5.48729	10.8729						-5.40426	8.79143						-5.65898	-4						-5.65507	4.32
	-5.40387	8.29429						-5.64283	5.01286						-5.48573	9.53857						-5.48437	10.79						-5.4009	8.71857						-5.65729	-3.93143						-5.65339	4.39286
	-5.40115	8.25143						-5.64088	4.96429						-5.48302	9.45857						-5.48177	10.7143						-5.39754	8.64857						-5.65561	-3.85429						-5.65157	4.47
	-5.39779	8.20429						-5.63945	4.91429						-5.47969	9.38						-5.47906	10.6171						-5.39418	8.58						-5.65405	-3.77429						-5.65014	4.55
	-5.39444	8.15571						-5.63775	4.86857						-5.47751	9.31143						-5.47645	10.5186						-5.3907	8.51572						-5.65213	-3.68						-5.64844	4.63143
	-5.39121	8.11						-5.63606	4.82857						-5.4749	9.23143						-5.47374	10.42						-5.3873	8.45286						-5.65069	-3.57857						-5.64675	4.71571
	-5.38744	8.06714						-5.63437	4.8						-5.4722	9.12714						-5.47104	10.3343						-5.38406	8.39143						-5.64899	-3.46						-5.64506	4.80857
	-5.38433	8.02143						-5.63255	4.77857						-5.46948	9.03						-5.46843	10.26						-5.38071	8.33286						-5.6473	-3.31143						-5.64324	4.91429
	-5.38097	7.97429						-5.63086	4.75429						-5.46657	8.94571						-5.46562	10.1771						-5.37736	8.28143						-5.64562	-3.11857						-5.64194	5.04
	-5.37758	7.92429						-5.6293	4.72						-5.46406	8.86143						-5.46291	10.0957						-5.37384	8.22429						-5.64381	-2.84143						-5.63987	5.19286
	-5.37424	7.87571						-5.62759	4.67429						-5.46136	8.77143						-5.46021	10.0214						-5.37048	8.16143						-5.64213	-2.46286						-5.63818	5.38429
	-5.37074	7.82286						-5.62591	4.62						-5.45865	8.69143						-5.4576	9.94714						-5.3671	8.10857						-5.64045	-1.98286						-5.63663	5.61714
	-5.36738	7.77143						-5.62408	4.56571						-5.45605	8.63571						-5.45489	9.85286						-5.36374	8.05714						-5.63876	-1.39571						-5.6347	5.91714
	-5.36413	7.72571						-5.62252	4.51429						-5.45324	8.57714						-5.45208	9.75143						-5.3604	8.00571						-5.63708	-0.734286						-5.63329	6.25571
	-5.36078	7.67857						-5.62096	4.47						-5.45052	8.50143						-5.44948	9.67286						-5.35715	7.96						-5.63488	0.0471429						-5.63159	6.64571
	-5.35741	7.63857						-5.61926	4.42857						-5.44782	8.41143						-5.44676	9.60857						-5.35352	7.91857						-5.63384	0.871429						-5.62991	7.07857
	-5.35391	7.59857						-5.61757	4.39						-5.44521	8.31857						-5.44406	9.54						-5.35028	7.87143						-5.63215	1.74714						-5.62822	7.53571
	-5.35078	7.55571						-5.61524	4.34857						-5.44251	8.24714						-5.44146	9.46857						-5.34692	7.81286						-5.63046	2.65571						-5.6259	8.07
	-5.34727	7.50857						-5.61418	4.30714						-5.43969	8.18						-5.43874	9.38429						-5.34358	7.75714						-5.62879	3.54143						-5.62487	8.58
	-5.34391	7.46857						-5.61262	4.26						-5.4372	8.10143						-5.43593	9.29143						-5.34021	7.7						-5.62699	4.44857						-5.62319	9.08857
	-5.34057	7.43143						-5.61067	4.20857						-5.43438	8.01429						-5.43323	9.19429						-5.33685	7.62571						-5.62542	5.32714						-5.6214	9.60143
	-5.33695	7.39857						-5.60898	4.15857						-5.43167	7.94571						-5.43062	9.1						-5.33337	7.53857						-5.6236	6.16857						-5.61972	10.0671
	-5.33386	7.36857						-5.60716	4.11143						-5.42906	7.87714						-5.42792	9.01286						-5.32999	7.45						-5.62192	6.96143						-5.61777	10.5343
	-5.33049	7.34143						-5.60572	4.07						-5.42615	7.80429						-5.4253	8.93571						-5.32675	7.36857						-5.62026	7.70429						-5.61635	10.9571
	-5.327	7.32						-5.60403	4.03143						-5.42366	7.70571						-5.4226	8.85429						-5.32339	7.28714						-5.61832	8.41286						-5.61467	11.3
	-5.32365	7.30143						-5.60233	3.98714						-5.42105	7.61571						-5.41989	8.76429						-5.32004	7.21286						-5.6169	9.04143						-5.61297	11.5943
	-5.31974	7.28						-5.60065	3.94143						-5.41823	7.53286						-5.41708	8.68429						-5.31668	7.14714						-5.61523	9.60857						-5.61141	11.8414
	-5.31702	7.25714						-5.59738	3.88571						-5.41552	7.43286						-5.41437	8.61						-5.31318	7.08						-5.61353	10.1086						-5.60947	12.0429
	-5.31365	7.23143						-5.5957	3.82143						-5.4124	7.34						-5.41176	8.52857						-5.30983	7.00714						-5.61185	10.52						-5.60805	12.2114
	-5.31015	7.19286						-5.594	3.75857						-5.41022	7.25286						-5.40905	8.43714						-5.30645	6.92857						-5.61004	10.8871						-5.60636	12.3543
	-5.30682	7.14571						-5.59231	3.69429						-5.40751	7.16429						-5.40645	8.33429						-5.30322	6.84						-5.6086	11.1729						-5.60467	12.48
	-5.30331	7.1						-5.59023	3.64286						-5.40491	7.07143						-5.40364	8.23286						-5.29986	6.76286						-5.60691	11.3871						-5.603	12.5971
	-5.30019	7.05714						-5.58879	3.59571						-5.40209	6.98714						-5.40093	8.14286						-5.29648	6.69						-5.60522	11.5371						-5.60118	12.7057
	-5.29682	7.01143						-5.58711	3.54714						-5.39917	6.91143						-5.39822	8.06						-5.29298	6.61143						-5.60341	11.6186						-5.59949	12.8143
	-5.29347	6.97429						-5.58555	3.50429						-5.39667	6.85						-5.39562	7.97857						-5.28962	6.53571						-5.60147	11.65						-5.5978	12.9229
	-5.29007	6.93429						-5.58384	3.46714						-5.39407	6.78						-5.39291	7.88143						-5.28623	6.46571						-5.60019	11.6257						-5.59624	13.0329
	-5.28641	6.89571						-5.5819	3.42857						-5.39137	6.70429						-5.39032	7.79429						-5.28299	6.39						-5.5985	11.5557						-5.59455	13.1414
	-5.28331	6.85857						-5.58046	3.39143						-5.38876	6.61286						-5.3876	7.72143						-5.27962	6.30714						-5.59668	11.4514						-5.59261	13.2529
	-5.27994	6.82						-5.57877	3.35						-5.38574	6.52714						-5.38479	7.64286						-5.27627	6.22						-5.5951	11.3214						-5.59119	13.3586
	-5.27658	6.77857						-5.57721	3.31286						-5.38323	6.44714						-5.38208	7.57429						-5.27279	6.13						-5.59277	11.17						-5.58951	13.4586
	-5.27321	6.73857						-5.57551	3.28143						-5.38052	6.37286						-5.37948	7.50429						-5.26941	6.03286						-5.59174	11.0114						-5.58784	13.5557
	-5.26944	6.7						-5.57318	3.24714						-5.37782	6.30714						-5.37677	7.43857						-5.26603	5.94286						-5.59007	10.8443						-5.58616	13.6414
	-5.26636	6.65571						-5.572	3.21571						-5.37521	6.24143						-5.37406	7.37429						-5.2628	5.85286						-5.58839	10.67						-5.58383	13.7257
	-5.26299	6.61571						-5.5703	3.18714						-5.3724	6.17857						-5.37125	7.30857						-5.25945	5.76286						-5.58671	10.4943						-5.58279	13.7929
	-5.25976	6.57571						-5.56861	3.15571						-5.36969	6.11714						-5.36864	7.24571						-5.25582	5.67857						-5.58488	10.3043						-5.58097	13.8514
	-5.25639	6.53857						-5.56692	3.12571						-5.36698	6.05714						-5.36593	7.19143						-5.25259	5.59						-5.5832	10.1086						-5.57929	13.9043
	-5.25288	6.50143						-5.5651	3.09429						-5.36438	5.98714						-5.36323	7.13429						-5.24922	5.5						-5.58153	9.91429						-5.57761	13.9543
	-5.2495	6.46						-5.56367	3.06429						-5.36167	5.91						-5.36062	7.07714						-5.24587	5.40714						-5.57984	9.72429						-5.5758	14.0157
	-5.24612	6.42						-5.56196	3.03857						-5.35886	5.83286						-5.35792	7.02143						-5.24251	5.30714						-5.57816	9.54286						-5.57425	14.0857
	-5.24288	6.37857						-5.56029	3.01429						-5.35636	5.75						-5.3551	6.97286						-5.23924	5.21						-5.57635	9.36714						-5.57258	14.1686
	-5.23952	6.33857						-5.55859	2.98571						-5.35355	5.66571						-5.35239	6.92714						-5.23562	5.11714						-5.57481	9.20571						-5.57089	14.2629
	-5.23551	6.29571						-5.55676	2.95571						-5.35083	5.58143						-5.34979	6.88						-5.23226	5.02714						-5.57313	9.05429						-5.56933	14.3686
	-5.2328	6.25571						-5.55533	2.92714						-5.34824	5.49571						-5.34708	6.82714						-5.22903	4.94286						-5.57145	8.90714						-5.56738	14.4857
	-5.22931	6.22143						-5.55363	2.9						-5.34501	5.41714						-5.34448	6.77143						-5.22567	4.86714						-5.56989	8.77286						-5.56596	14.6186
	-5.22593	6.18143						-5.55168	2.87286						-5.34282	5.36286						-5.34177	6.71857						-5.2223	4.79714						-5.56794	8.63857						-5.56429	14.7643
	-5.22268	6.14571						-5.55013	2.84429						-5.34001	5.32						-5.33895	6.66429						-5.21894	4.72714						-5.56653	8.51429						-5.56261	14.9243
	-5.21907	6.11143						-5.54817	2.81286						-5.33741	5.27857						-5.33624	6.61428						-5.21544	4.65714						-5.56485	8.39571						-5.56068	15.0914
	-5.21595	6.07714						-5.54674	2.78143						-5.33469	5.24						-5.33364	6.58						-5.21208	4.57857						-5.5629	8.27429						-5.55886	15.27
	-5.21258	6.03571						-5.54504	2.74286						-5.33188	5.18857						-5.33093	6.54857						-5.20884	4.5						-5.56124	8.15714						-5.55742	15.4471
	-5.20908	5.98857						-5.54335	2.69714						-5.32938	5.11428						-5.32822	6.51						-5.20546	4.42						-5.55956	8.03714						-5.55587	15.6243
	-5.20575	5.94286						-5.54178	2.65429						-5.32667	5.04714						-5.32561	6.46857						-5.20211	4.34						-5.55801	7.91714						-5.55407	15.8014
	-5.20226	5.89857						-5.53983	2.60714						-5.32386	4.99143						-5.32281	6.41						-5.19885	4.26571						-5.55635	7.8						-5.55239	15.9729
	-5.19905	5.85429						-5.53841	2.56571						-5.32125	4.96143						-5.3201	6.36571						-5.19522	4.21143						-5.55466	7.68286						-5.55057	16.1529
	-5.19579	5.81714						-5.53671	2.52429						-5.31834	4.93286						-5.31739	6.31857						-5.19187	4.16429						-5.55298	7.56857						-5.54913	16.3257
	-5.19243	5.78286						-5.53502	2.48429						-5.31584	4.88286						-5.31479	6.26						-5.18696	4.10571						-5.55068	7.45143						-5.54746	16.4914
	-5.18894	5.74429						-5.53346	2.45143						-5.31324	4.82429						-5.31208	6.21143						-5.18362	4.04857						-5.54963	7.34						-5.54578	16.65
	-5.18529	5.70714						-5.53112	2.41429						-5.31053	4.77143						-5.30937	6.15857						-5.18025	4.01571						-5.54795	7.23						-5.54412	16.7929
	-5.18216	5.66857						-5.52981	2.37429						-5.30771	4.72						-5.30656	6.11429						-5.17676	3.98143						-5.54626	7.12286						-5.54178	16.9343
	-5.17893	5.62857						-5.52825	2.33571						-5.30491	4.68						-5.30395	6.07429						-5.17338	3.94143						-5.54444	7.02286						-5.54048	17.0614
	-5.17557	5.59429						-5.52655	2.29571						-5.30241	4.64143						-5.30125	6.02286						-5.17002	3.89143						-5.54264	6.91571						-5.5388	17.1743
	-5.1722	5.56571						-5.52487	2.25857						-5.29969	4.60286						-5.29854	5.97714						-5.16677	3.83286						-5.54108	6.81571						-5.53715	17.2729
	-5.16843	5.53857						-5.52305	2.22286						-5.29709	4.56						-5.29593	5.93429						-5.1634	3.77143						-5.5394	6.71571						-5.53547	17.3471
	-5.1653	5.50857						-5.52147	2.18714						-5.29438	4.51429						-5.29323	5.89						-5.16004	3.71						-5.53773	6.61571						-5.53366	17.4086
	-5.16206	5.47429						-5.51991	2.15						-5.29157	4.47286						-5.29041	5.84571						-5.15644	3.65286						-5.53604	6.52						-5.53225	17.4543
	-5.1587	5.44143						-5.51822	2.11143						-5.28886	4.44428						-5.28781	5.78571						-5.15322	3.59571						-5.53422	6.41286						-5.53055	17.4857
	-5.15533	5.40714						-5.51653	2.07						-5.28616	4.41286						-5.2851	5.73						-5.14986	3.53286						-5.53281	6.30714						-5.52885	17.5057
	-5.15143	5.37						-5.5147	2.03286						-5.28355	4.37						-5.28239	5.67571						-5.1465	3.47857						-5.53112	6.19714						-5.52716	17.5143
	-5.14845	5.33714						-5.51314	1.99857						-5.28084	4.33286						-5.27979	5.62571						-5.14313	3.42857						-5.52942	6.08571						-5.52535	17.5114
	-5.14508	5.29429						-5.51132	1.96571						-5.27771	4.29571						-5.27698	5.58286						-5.13989	3.37857						-5.52773	5.97714						-5.52391	17.4986
	-5.14184	5.25						-5.50963	1.93143						-5.27532	4.25143						-5.27427	5.53429						-5.13629	3.32714						-5.52589	5.86						-5.52223	17.4786
	-5.13844	5.21						-5.50794	1.89429						-5.27271	4.19143						-5.27156	5.49						-5.13295	3.28143						-5.52421	5.74143						-5.52029	17.4514
	-5.13497	5.17						-5.50611	1.85429						-5.27	4.13857						-5.26895	5.45143						-5.12957	3.24						-5.52252	5.62571						-5.51872	17.4171
	-5.13162	5.13						-5.50468	1.82143						-5.2674	4.10143						-5.26625	5.41143						-5.12632	3.19143						-5.52083	5.51286						-5.51679	17.3686
	-5.12825	5.08714						-5.50298	1.78857						-5.26448	4.05857						-5.26354	5.36286						-5.12295	3.13857						-5.51915	5.41						-5.51537	17.3143
	-5.12485	5.04						-5.50129	1.75571						-5.26199	4.02						-5.26094	5.32						-5.11957	3.08429						-5.51731	5.31						-5.51369	17.2514
	-5.12164	4.99857						-5.4996	1.72571						-5.25917	3.98571						-5.25812	5.28714						-5.11608	3.02286						-5.51588	5.21143						-5.512	17.1857
	-5.11801	4.96						-5.49778	1.69143						-5.25657	3.93571						-5.25541	5.24143						-5.1127	2.96714						-5.51421	5.11286						-5.51031	17.1214
	-5.1149	4.92429						-5.49635	1.66						-5.25385	3.89						-5.2528	5.19143						-5.10944	2.91571						-5.51252	5.01429						-5.5085	17.0543
	-5.11155	4.9						-5.49466	1.62571						-5.25105	3.84857						-5.2501	5.15						-5.10608	2.86857						-5.51084	4.91714						-5.50694	16.9929
	-5.10803	4.87714						-5.49297	1.58857						-5.24855	3.80429						-5.24739	5.11857						-5.10271	2.81571						-5.50863	4.81286						-5.50528	16.9286
	-5.10467	4.85						-5.49113	1.54857						-5.24583	3.74714						-5.24459	5.09714						-5.09947	2.76429						-5.5076	4.71429						-5.5036	16.8657
	-5.10119	4.82429						-5.48879	1.50857						-5.24303	3.69286						-5.24187	5.06857						-5.09582	2.71857						-5.50565	4.61571						-5.50205	16.8029
	-5.09809	4.79571						-5.48776	1.47						-5.24032	3.65						-5.23926	5.03571						-5.09259	2.67						-5.50399	4.51857						-5.49947	16.7371
	-5.09474	4.76						-5.48607	1.43286						-5.23751	3.61571						-5.23656	5.00429						-5.08922	2.62286						-5.50233	4.42571						-5.49845	16.6757
	-5.0911	4.72						-5.48451	1.4						-5.23501	3.58857						-5.23395	4.97143						-5.08584	2.57571						-5.5004	4.32571						-5.49674	16.6157
	-5.08787	4.68						-5.48281	1.36857						-5.2324	3.56429						-5.23124	4.94						-5.0826	2.52571						-5.49898	4.22714						-5.49506	16.5586
	-5.08426	4.64						-5.48086	1.33429						-5.22969	3.53429						-5.22844	4.90429						-5.07923	2.48429						-5.49729	4.12714						-5.49338	16.5086
	-5.08116	4.60286						-5.47941	1.29571						-5.22688	3.49143						-5.22572	4.87286						-5.07561	2.45286						-5.49573	4.02857						-5.49157	16.4571
	-5.07779	4.57143						-5.47773	1.25429						-5.22407	3.45						-5.22312	4.84857						-5.07236	2.42429						-5.49405	3.93429						-5.49014	16.4086
	-5.07456	4.54143						-5.47616	1.21571						-5.22157	3.41						-5.22042	4.83						-5.069	2.40429						-5.49213	3.83429						-5.48845	16.36
	-5.07094	4.51143						-5.47447	1.17857						-5.21885	3.38						-5.21771	4.80857						-5.06564	2.38143						-5.49069	3.73714						-5.48677	16.3114
	-5.06703	4.48						-5.47251	1.13857						-5.21626	3.35857						-5.2151	4.77714						-5.06228	2.35857						-5.48901	3.64						-5.48508	16.2614
	-5.06433	4.44714						-5.47096	1.1						-5.21355	3.34286						-5.21229	4.76						-5.05905	2.33429						-5.48732	3.54714						-5.48325	16.21
	-5.06097	4.41						-5.46927	1.06143						-5.21021	3.32143						-5.20958	4.73571						-5.05544	2.30714						-5.48562	3.46						-5.48156	16.1557
	-5.0576	4.36857						-5.46758	1.03143						-5.20803	3.29143						-5.20688	4.71						-5.05209	2.27286						-5.48354	3.36571						-5.47987	16.0986
	-5.05426	4.32857						-5.46587	1.00143						-5.20542	3.25571						-5.20427	4.68714						-5.04884	2.24143						-5.48212	3.27429						-5.4782	16.04
	-5.05052	4.29429						-5.46406	0.97						-5.20272	3.23571						-5.20156	4.67						-5.04544	2.21286						-5.48044	3.18143						-5.47653	15.9814
	-5.0474	4.27						-5.46262	0.938572						-5.20001	3.21571						-5.19895	4.67						-5.04211	2.18286						-5.47886	3.09429						-5.47474	15.9214
	-5.04404	4.25286						-5.46093	0.912857						-5.19719	3.19143						-5.19604	4.65286						-5.03876	2.15286						-5.47717	3.01143						-5.47318	15.8643
	-5.04079	4.23429						-5.45923	0.89						-5.19449	3.18						-5.19344	4.62429						-5.03528	2.12571						-5.47525	2.93						-5.47164	15.81
	-5.0374	4.21286						-5.45754	0.868571						-5.19188	3.16714						-5.19073	4.58714						-5.03193	2.09						-5.47382	2.85						-5.46994	15.7557
	-5.0339	4.19714						-5.45573	0.844286						-5.18918	3.14429						-5.18811	4.54714						-5.02853	2.05						-5.47212	2.77286						-5.46837	15.7057
	-5.03052	4.18143						-5.4543	0.821429						-5.18656	3.10429						-5.18541	4.51						-5.02529	2.01429						-5.47042	2.69714						-5.46631	15.6557
	-5.02714	4.16						-5.4526	0.801429						-5.18366	3.06286						-5.18281	4.47143						-5.02193	1.97571						-5.46875	2.62429						-5.46487	15.6071
	-5.02389	4.13429						-5.45065	0.781429						-5.18125	3.03286						-5.17989	4.43571						-5.01854	1.92714						-5.46656	2.55						-5.46318	15.5629
	-5.02048	4.11428						-5.44908	0.761429						-5.17834	3.00857						-5.17729	4.40143						-5.01505	1.88286						-5.46527	2.48286						-5.46139	15.5186
	-5.01698	4.09143						-5.44674	0.742857						-5.17573	2.98429						-5.17457	4.36428						-5.01167	1.84571						-5.46359	2.41571						-5.45971	15.4743
	-5.0139	4.06429						-5.44569	0.724286						-5.17303	2.96429						-5.17198	4.32429						-5.00841	1.81						-5.46204	2.35143						-5.45736	15.4271
	-5.01038	4.03571						-5.444	0.707143						-5.17022	2.94						-5.16926	4.27571						-5.00502	1.77286						-5.46022	2.29143						-5.45631	15.3814
	-5.00701	4.01						-5.44231	0.692857						-5.16772	2.91						-5.16656	4.23857						-5.00177	1.73857						-5.4584	2.22857						-5.45464	15.3357
	-5.00364	3.98429						-5.44075	0.681429						-5.165	2.87286						-5.16374	4.21143						-4.99813	1.7						-5.45699	2.17						-5.45309	15.2929
	-5.00014	3.96286						-5.4388	0.67						-5.1622	2.84571						-5.16114	4.18571						-4.99477	1.66571						-5.4553	2.11286						-5.45139	15.2514
	-4.99714	3.94143						-5.43736	0.66						-5.15958	2.81714						-5.15843	4.15857						-4.99154	1.62429						-5.45362	2.05571						-5.44946	15.21
	-4.99366	3.91143						-5.43567	0.651429						-5.15667	2.78429						-5.15573	4.12429						-4.98819	1.58						-5.45195	2						-5.44803	15.1729
	-4.99017	3.88143						-5.43398	0.642857						-5.15417	2.75714						-5.15312	4.08714						-4.98482	1.53857						-5.45002	1.94						-5.44636	15.1357
	-4.98679	3.85857						-5.43216	0.632857						-5.15156	2.73143						-5.15041	4.05						-4.98159	1.49857						-5.44859	1.88286						-5.44469	15.0971
	-4.98278	3.83714						-5.43033	0.62						-5.14886	2.71714						-5.1476	4.01143						-4.97823	1.46143						-5.44688	1.82714						-5.44299	15.0571
	-4.98007	3.82143						-5.42877	0.604286						-5.14604	2.69143						-5.14489	3.98714						-4.97461	1.42571						-5.44505	1.77						-5.44093	15.0157
	-4.97682	3.80714						-5.42722	0.588571						-5.14292	2.65429						-5.14229	3.97143						-4.97125	1.39429						-5.44336	1.71571						-5.4395	14.9757
	-4.9733	3.78714						-5.42551	0.575714						-5.14074	2.62571						-5.13957	3.94857						-4.96802	1.36286						-5.44145	1.66143						-5.43782	14.9386
	-4.96993	3.76429						-5.42382	0.558571						-5.13803	2.59857						-5.13697	3.93143						-4.96468	1.33143						-5.44003	1.60714						-5.43613	14.8986
	-4.96644	3.74143						-5.42199	0.541429						-5.13542	2.56857						-5.13427	3.90714						-4.9613	1.30143						-5.43835	1.55429						-5.43445	14.86
	-4.96332	3.71857						-5.42044	0.518571						-5.13251	2.54286						-5.13145	3.87714						-4.9578	1.27						-5.43666	1.50286						-5.43263	14.8186
	-4.95995	3.69429						-5.41887	0.495714						-5.12969	2.50714						-5.12875	3.84429						-4.95442	1.24286						-5.43499	1.45571						-5.43121	14.7786
	-4.95661	3.67						-5.41718	0.472857						-5.12719	2.47143						-5.12604	3.81857						-4.95103	1.22571						-5.43317	1.40857						-5.42953	14.7386
	-4.95323	3.64143						-5.41549	0.451429						-5.12459	2.44571						-5.12344	3.79429						-4.94779	1.20857						-5.43176	1.36429						-5.42784	14.6986
	-4.94951	3.61						-5.41366	0.434286						-5.12188	2.42143						-5.12072	3.77143						-4.94442	1.19286						-5.43008	1.32						-5.42617	14.66
	-4.94642	3.58						-5.41198	0.418571						-5.11917	2.39429						-5.11812	3.75429						-4.94107	1.18143						-5.42841	1.27571						-5.42424	14.6214
	-4.94303	3.55429						-5.41028	0.408571						-5.11636	2.37143						-5.11531	3.73571						-4.93749	1.16857						-5.42674	1.23429						-5.42279	14.5843
	-4.93968	3.53						-5.40858	0.401429						-5.11376	2.35						-5.1126	3.71286						-4.93422	1.15143						-5.42441	1.19286						-5.42098	14.5443
	-4.93644	3.50571						-5.40689	0.392857						-5.11105	2.33429						-5.10989	3.69571						-4.93086	1.14						-5.42311	1.15857						-5.4193	14.5043
	-4.93265	3.48714						-5.40467	0.382857						-5.10833	2.31286						-5.10728	3.68857						-4.92751	1.13						-5.42145	1.12429						-5.41759	14.4629
	-4.92955	3.46857						-5.40364	0.37						-5.10574	2.29						-5.10458	3.67714						-4.92426	1.11						-5.41978	1.09286						-5.41529	14.4186
	-4.92618	3.45286						-5.40194	0.36						-5.10292	2.26286						-5.10177	3.66						-4.92089	1.08714						-5.41823	1.06286						-5.41425	14.3757
	-4.92281	3.43714						-5.40025	0.348571						-5.10021	2.25						-5.09906	3.64429						-4.91727	1.06429						-5.4163	1.03						-5.41255	14.3286
	-4.91946	3.42						-5.39857	0.337143						-5.09751	2.24						-5.09646	3.63286						-4.91402	1.03857						-5.41488	0.997143						-5.411	14.2786
	-4.91598	3.40143						-5.39673	0.327143						-5.09491	2.22143						-5.09374	3.61571						-4.91064	1.01429						-5.41319	0.964286						-5.40933	14.2271
	-4.9126	3.37714						-5.39531	0.314286						-5.09219	2.21						-5.09104	3.59429						-4.9073	0.99						-5.41153	0.93						-5.40738	14.1729
	-4.90925	3.36						-5.39335	0.304286						-5.08938	2.21						-5.08843	3.57						-4.90395	0.967143						-5.40983	0.9						-5.40597	14.1171
	-4.90601	3.34571						-5.39178	0.292857						-5.08688	2.20857						-5.08573	3.53286						-4.90071	0.945714						-5.40791	0.867143						-5.40429	14.0657
	-4.90265	3.32857						-5.3901	0.282857						-5.08407	2.19143						-5.08292	3.49429						-4.89708	0.925714						-5.40635	0.831429						-5.40234	14.0171
	-4.89864	3.31						-5.38815	0.268571						-5.08136	2.17429						-5.08021	3.47571						-4.89374	0.907143						-5.40468	0.795714						-5.40079	13.9714
	-4.8959	3.29						-5.38671	0.255714						-5.07866	2.15571						-5.0776	3.45857						-4.89048	0.882857						-5.403	0.757143						-5.39884	13.9243
	-4.8924	3.26714						-5.38503	0.244286						-5.07553	2.12857						-5.07489	3.44143						-4.8871	0.855714						-5.40132	0.72						-5.39741	13.8786
	-4.88905	3.24						-5.38346	0.231429						-5.07334	2.10143						-5.07229	3.43429						-4.88376	0.827143						-5.39937	0.684286						-5.39572	13.83
	-4.88582	3.21571						-5.38177	0.221429						-5.07074	2.07571						-5.06947	3.41429						-4.88024	0.802857						-5.39794	0.65						-5.39402	13.7843
	-4.88218	3.19286						-5.37981	0.205714						-5.06793	2.05143						-5.06676	3.38714						-4.87688	0.777143						-5.39626	0.618571						-5.39247	13.7386
	-4.87906	3.17571						-5.37838	0.19						-5.06522	2.02714						-5.06405	3.36429						-4.87362	0.747143						-5.39457	0.587143						-5.39053	13.6914
	-4.8758	3.16						-5.37669	0.177143						-5.0624	2.01143						-5.06146	3.34714						-4.87028	0.72						-5.39301	0.558571						-5.3891	13.6443
	-4.87221	3.14143						-5.37512	0.162857						-5.0599	1.99571						-5.05875	3.33						-4.86692	0.691429						-5.39109	0.532857						-5.38743	13.5971
	-4.86887	3.12143						-5.37343	0.148571						-5.05719	1.98714						-5.05614	3.30857						-4.86354	0.667143						-5.38967	0.51						-5.38572	13.5486
	-4.86538	3.10714						-5.37135	0.131429						-5.05459	1.97143						-5.05322	3.27714						-4.8603	0.641429						-5.38798	0.49						-5.38404	13.5014
	-4.86227	3.09714						-5.36992	0.115714						-5.05168	1.94714						-5.05062	3.25714						-4.85667	0.611429						-5.38629	0.47						-5.38197	13.4529
	-4.85893	3.08857						-5.36823	0.101429						-5.04886	1.92143						-5.04791	3.24429						-4.85339	0.578571						-5.38449	0.451429						-5.38054	13.4043
	-4.85531	3.08						-5.36653	0.0871428						-5.04636	1.89714						-5.04521	3.23857						-4.85002	0.551429						-5.38216	0.434286						-5.37886	13.36
	-4.85194	3.06571						-5.36484	0.07						-5.04365	1.87143						-5.0426	3.22429						-4.84666	0.531429						-5.38114	0.42						-5.37718	13.3157
	-4.84845	3.03714						-5.36262	0.0514286						-5.04105	1.85						-5.03989	3.20571						-4.84342	0.511428						-5.37945	0.405714						-5.3755	13.2757
	-4.84534	3.00857						-5.36159	0.0342857						-5.03834	1.83143						-5.03709	3.19						-4.8398	0.494286						-5.37778	0.391429						-5.3733	13.2314
	-4.84199	2.98286						-5.35988	0.0157143						-5.03543	1.81857						-5.03447	3.17429						-4.83645	0.475714						-5.37609	0.375714						-5.37226	13.1871
	-4.83863	2.95429						-5.3582	-0.00571429						-5.03292	1.80143						-5.03177	3.15429						-4.83321	0.461429						-5.37428	0.358571						-5.37057	13.1443
	-4.83539	2.92286						-5.3565	-0.0257143						-5.03022	1.79						-5.02906	3.12857						-4.82983	0.45						-5.37273	0.34						-5.36889	13.1014
	-4.83153	2.89857						-5.35468	-0.0442857						-5.02751	1.78571						-5.02645	3.1						-4.82649	0.437143						-5.37105	0.32						-5.36721	13.06
	-4.82841	2.87714						-5.35299	-0.0585714						-5.02491	1.76857						-5.02374	3.06429						-4.82315	0.425714						-5.36936	0.3						-5.36526	13.02
	-4.82506	2.85714						-5.3513	-0.0728571						-5.02199	1.74143						-5.02094	3.04						-4.81965	0.414286						-5.36781	0.28						-5.3637	12.98
	-4.82184	2.84						-5.3496	-0.09						-5.01937	1.71429						-5.01822	3.01						-4.81629	0.408571						-5.36561	0.258571						-5.36201	12.9371
	-4.81848	2.82286						-5.34804	-0.111429						-5.01667	1.69571						-5.01562	2.98286						-4.81293	0.402857						-5.36418	0.235714						-5.36031	12.8929
	-4.81446	2.80714						-5.34609	-0.128571						-5.01407	1.66857						-5.01291	2.95286						-4.80959	0.4						-5.36261	0.212857						-5.35862	12.8471
	-4.81172	2.79143						-5.34465	-0.142857						-5.01136	1.65286						-5.01032	2.93						-4.80634	0.395714						-5.36092	0.19						-5.35683	12.8014
	-4.80822	2.77429						-5.34295	-0.152857						-5.00823	1.63571						-5.0076	2.91429						-4.80298	0.39						-5.35923	0.171429						-5.35527	12.7571
	-4.80498	2.75429						-5.34128	-0.162857						-5.00584	1.62286						-5.00478	2.91						-4.79948	0.385714						-5.35728	0.154286						-5.35361	12.7114
	-4.80162	2.74143						-5.33971	-0.171429						-5.00323	1.61857						-5.00208	2.90286						-4.79611	0.378571						-5.35586	0.14						-5.35193	12.6643
	-4.798	2.73						-5.33775	-0.184286						-5.00053	1.60429						-4.99947	2.88857						-4.79276	0.368571						-5.35416	0.125714						-5.35038	12.6186
	-4.79477	2.71429						-5.33631	-0.197143						-4.99792	1.58429						-4.99677	2.87857						-4.78939	0.354286						-5.3526	0.111429						-5.34842	12.5729
	-4.79154	2.70143						-5.33464	-0.212857						-4.995	1.56429						-4.99406	2.88						-4.78604	0.344286						-5.35091	0.0985714						-5.347	12.53
	-4.78805	2.69286						-5.3328	-0.225714						-4.99251	1.54						-4.99146	2.87571						-4.78282	0.331429						-5.34897	0.0871428						-5.34532	12.49
	-4.78469	2.68857						-5.33111	-0.232857						-4.98991	1.52286						-4.98864	2.86						-4.7792	0.315714						-5.34753	0.0771429						-5.34363	12.4486
	-4.7812	2.68286						-5.32929	-0.237143						-4.98709	1.51286						-4.98594	2.84429						-4.77582	0.297143						-5.34572	0.0685714						-5.34183	12.4071
	-4.77799	2.67714						-5.32773	-0.238571						-4.98438	1.50714						-4.98323	2.83857						-4.77257	0.278571						-5.34404	0.06						-5.3399	12.3686
	-4.77474	2.66714						-5.32616	-0.241429						-4.98156	1.48857						-4.98062	2.83143						-4.76922	0.261429						-5.34236	0.0514286						-5.33846	12.3329
	-4.77114	2.66						-5.32447	-0.25						-4.97906	1.47143						-4.97792	2.81571						-4.76585	0.244286						-5.34002	0.0414286						-5.33676	12.3029
	-4.76778	2.65429						-5.32278	-0.26						-4.97636	1.46571						-4.97531	2.80714						-4.76249	0.227143						-5.33898	0.0314286						-5.3351	12.2771
	-4.76426	2.65						-5.32044	-0.272857						-4.97355	1.44429						-4.97239	2.79286						-4.759	0.211429						-5.33728	0.0228571						-5.33342	12.25
	-4.76114	2.64429						-5.31939	-0.282857						-4.97084	1.43143						-4.96979	2.78						-4.75567	0.194286						-5.33572	0.0142857						-5.33122	12.2229
	-4.75787	2.63429						-5.31783	-0.29						-4.96802	1.42714						-4.96708	2.76857						-4.75231	0.177143						-5.33404	0.00714286						-5.33018	12.1957
	-4.75425	2.62857						-5.31614	-0.295714						-4.96553	1.41571						-4.96448	2.75857						-4.74906	0.155714						-5.3322	-0.00285714						-5.32848	12.1686
	-4.7509	2.62						-5.31419	-0.302857						-4.96292	1.39429						-4.96177	2.74714						-4.74572	0.132857						-5.33063	-0.0142857						-5.32681	12.14
	-4.74739	2.60857						-5.31236	-0.314286						-4.96022	1.38143						-4.95905	2.73286						-4.74237	0.112857						-5.32906	-0.0271429						-5.32513	12.1114
	-4.74427	2.60143						-5.31092	-0.321429						-4.9574	1.36714						-4.95625	2.72571						-4.73886	0.0928571						-5.32713	-0.04						-5.32306	12.0843
	-4.74102	2.6						-5.30925	-0.327143						-4.95459	1.35571						-4.95364	2.71857						-4.73548	0.07						-5.32546	-0.0542857						-5.32152	12.0586
	-4.73766	2.59714						-5.30754	-0.332857						-4.95208	1.35286						-4.95093	2.7						-4.73213	0.0471429						-5.32365	-0.0714286						-5.31996	12.0343
	-4.73403	2.58857						-5.30586	-0.334286						-4.94938	1.34714						-4.94823	2.68571						-4.72875	0.03						-5.3221	-0.09						-5.31829	12.01
	-4.73015	2.57714						-5.30403	-0.34						-4.94668	1.34714						-4.94562	2.67429						-4.72542	0.0157143						-5.32041	-0.108571						-5.3166	11.9857
	-4.72743	2.56286						-5.3026	-0.344286						-4.94406	1.35571						-4.94292	2.65						-4.72216	0.00571429						-5.31885	-0.125714						-5.31466	11.9586
	-4.72406	2.55143						-5.30091	-0.348571						-4.94083	1.34143						-4.9401	2.62286						-4.71865	-0.00714286						-5.31714	-0.14						-5.31321	11.9314
	-4.7207	2.53714						-5.29922	-0.358571						-4.93855	1.31857						-4.9374	2.60286						-4.7153	-0.02						-5.31521	-0.154286						-5.31153	11.9043
	-4.71746	2.51857						-5.29752	-0.367143						-4.93584	1.3						-4.93479	2.58						-4.71193	-0.0314286						-5.31379	-0.168571						-5.30996	11.8771
	-4.7137	2.5						-5.2957	-0.374286						-4.93323	1.29						-4.93208	2.55857						-4.70857	-0.0428571						-5.31211	-0.184286						-5.30827	11.8486
	-4.71061	2.48286						-5.29401	-0.381429						-4.93052	1.28143						-4.92948	2.54429						-4.70532	-0.0542857						-5.31045	-0.198571						-5.30632	11.8157
	-4.70724	2.47						-5.29232	-0.392857						-4.92772	1.27143						-4.92677	2.52571						-4.70196	-0.0628571						-5.30875	-0.214286						-5.30487	11.7843
	-4.70387	2.45286						-5.29075	-0.401429						-4.925	1.25429						-4.92396	2.50857						-4.69832	-0.07						-5.30694	-0.23						-5.30304	11.7486
	-4.7005	2.43429						-5.28906	-0.408571						-4.9224	1.22857						-4.92125	2.48571						-4.69507	-0.08						-5.30526	-0.244286						-5.30136	11.7157
	-4.69701	2.41714						-5.28711	-0.41						-4.91969	1.20714						-4.91864	2.47143						-4.69171	-0.0928571						-5.30356	-0.257143						-5.29968	11.6829
	-4.69363	2.39429						-5.28566	-0.412857						-4.91708	1.18143						-4.91593	2.45714						-4.68836	-0.104286						-5.30188	-0.267143						-5.29787	11.65
	-4.69038	2.37571						-5.28398	-0.417143						-4.91418	1.15714						-4.91323	2.43143						-4.68499	-0.11						-5.30021	-0.278571						-5.29643	11.6186
	-4.68703	2.35714						-5.28241	-0.425714						-4.91167	1.13857						-4.91041	2.40571						-4.68176	-0.111429						-5.29801	-0.288571						-5.29472	11.5843
	-4.68366	2.34						-5.28072	-0.435714						-4.90886	1.12286						-4.90781	2.38714						-4.67812	-0.112857						-5.29697	-0.297143						-5.29305	11.5514
	-4.68017	2.33						-5.27838	-0.447143						-4.90626	1.1						-4.9051	2.37						-4.67488	-0.117143						-5.2953	-0.304286						-5.29136	11.5171
	-4.67694	2.32571						-5.27734	-0.457143						-4.90355	1.08						-4.9024	2.36143						-4.67152	-0.12						-5.29361	-0.31						-5.28915	11.4829
	-4.67343	2.31857						-5.27565	-0.465714						-4.90073	1.07571						-4.89979	2.35143						-4.66815	-0.124286						-5.29193	-0.317143						-5.28799	11.4514
	-4.67018	2.30714						-5.27383	-0.474286						-4.89824	1.06714						-4.89708	2.34286						-4.6648	-0.132857						-5.28999	-0.322857						-5.28631	11.4229
	-4.66684	2.29714						-5.27213	-0.48						-4.89553	1.05286						-4.89448	2.33857						-4.6613	-0.142857						-5.28859	-0.327143						-5.28448	11.3957
	-4.66323	2.28571						-5.27031	-0.485714						-4.89271	1.04						-4.89156	2.32714						-4.65795	-0.151429						-5.28676	-0.33						-5.28281	11.37
	-4.66012	2.27571						-5.26888	-0.488571						-4.89001	1.02571						-4.88895	2.31857						-4.65458	-0.16						-5.28506	-0.332857						-5.28101	11.3429
	-4.65674	2.26857						-5.26719	-0.492857						-4.88719	1.00857						-4.88624	2.30857						-4.65134	-0.17						-5.28338	-0.338571						-5.27945	11.3171
	-4.65324	2.25857						-5.26549	-0.498571						-4.88469	0.995714						-4.88364	2.29143						-4.64797	-0.177143						-5.28144	-0.347143						-5.27778	11.2914
	-4.64986	2.24714						-5.2638	-0.504286						-4.88209	0.98						-4.88093	2.26714						-4.64461	-0.182857						-5.28004	-0.357143						-5.27611	11.2643
	-4.64597	2.24						-5.26197	-0.508571						-4.87938	0.965714						-4.87813	2.25143						-4.64135	-0.191429						-5.27836	-0.367143						-5.27455	11.2371
	-4.64324	2.23286						-5.26053	-0.511428						-4.87657	0.957143						-4.87541	2.23714						-4.63775	-0.198571						-5.27669	-0.374286						-5.27259	11.2043
	-4.63988	2.22857						-5.25885	-0.514286						-4.87334	0.955714						-4.87281	2.23429						-4.63437	-0.205714						-5.27501	-0.381429						-5.27116	11.1714
	-4.63639	2.22429						-5.25716	-0.518571						-4.87125	0.937143						-4.8701	2.23857						-4.63112	-0.212857						-5.27318	-0.387143						-5.26947	11.1357
	-4.63304	2.21714						-5.25546	-0.524286						-4.86855	0.922857						-4.8674	2.22286						-4.62773	-0.222857						-5.27175	-0.395714						-5.26781	11.1029
	-4.62953	2.21143						-5.25338	-0.528571						-4.86583	0.922857						-4.86478	2.19429						-4.62437	-0.24						-5.27007	-0.405714						-5.26613	11.07
	-4.62642	2.20857						-5.25194	-0.537143						-4.86324	0.915714						-4.86197	2.18429						-4.62087	-0.258571						-5.2684	-0.417143						-5.26433	11.0357
	-4.62308	2.20286						-5.25026	-0.547143						-4.86021	0.891429						-4.85927	2.17714						-4.61752	-0.272857						-5.26646	-0.425714						-5.26264	11.0029
	-4.61974	2.2						-5.24857	-0.56						-4.85771	0.862857						-4.85655	2.16714						-4.61426	-0.285714						-5.26464	-0.435714						-5.26095	10.9671
	-4.61613	2.19857						-5.247	-0.568571						-4.855	0.844286						-4.85396	2.16						-4.6109	-0.3						-5.26322	-0.445714						-5.25925	10.9343
	-4.61262	2.19						-5.24505	-0.575714						-4.85241	0.831429						-4.85124	2.16143						-4.6075	-0.31						-5.26156	-0.455714						-5.25756	10.9029
	-4.60954	2.17857						-5.24361	-0.582857						-4.84969	0.805714						-4.84864	2.15857						-4.60427	-0.318571						-5.25988	-0.464286						-5.25575	10.8743
	-4.60618	2.17143						-5.24191	-0.591429						-4.84688	0.795714						-4.84572	2.15						-4.60064	-0.33						-5.25819	-0.471429						-5.25432	10.8471
	-4.6028	2.16429						-5.24023	-0.604286						-4.84417	0.794286						-4.84313	2.14286						-4.5973	-0.345714						-5.25586	-0.481429						-5.25264	10.8229
	-4.59956	2.15143						-5.23867	-0.614286						-4.84156	0.788571						-4.84041	2.13857						-4.59395	-0.36						-5.25482	-0.49						-5.25096	10.7971
	-4.5958	2.13714						-5.23633	-0.622857						-4.83886	0.784286						-4.83781	2.12571						-4.59073	-0.371429						-5.25314	-0.498571						-5.24927	10.7714
	-4.59261	2.12143						-5.23502	-0.63						-4.83626	0.774286						-4.8351	2.10857						-4.58737	-0.381429						-5.25147	-0.508571						-5.24695	10.7414
	-4.58925	2.10714						-5.23345	-0.637143						-4.83334	0.774286						-4.83239	2.09857						-4.58399	-0.388571						-5.24979	-0.517143						-5.2459	10.7114
	-4.58601	2.09286						-5.23177	-0.642857						-4.83073	0.777143						-4.82958	2.08571						-4.58047	-0.397143						-5.24798	-0.528571						-5.24409	10.6814
	-4.58265	2.08286						-5.23007	-0.651429						-4.82803	0.774286						-4.82697	2.06571						-4.57713	-0.4						-5.2463	-0.541429						-5.24239	10.6514
	-4.57904	2.08						-5.22825	-0.655714						-4.82542	0.765714						-4.82426	2.04286						-4.57376	-0.4						-5.24462	-0.554286						-5.2407	10.6257
	-4.5758	2.07429						-5.22669	-0.662857						-4.82272	0.758571						-4.82156	2.02714						-4.5705	-0.404286						-5.24295	-0.567143						-5.23887	10.5971
	-4.57243	2.06429						-5.22513	-0.671429						-4.81991	0.745714						-4.81896	2.01857						-4.56715	-0.41						-5.24126	-0.577143						-5.23745	10.5686
	-4.56908	2.05571						-5.22343	-0.68						-4.81741	0.724286						-4.81625	2.00429						-4.56379	-0.411429						-5.23946	-0.587143						-5.23577	10.5357
	-4.56573	2.04429						-5.22175	-0.691429						-4.81469	0.702857						-4.81344	1.98857						-4.56019	-0.412857						-5.23792	-0.598571						-5.2341	10.5
	-4.56186	2.03286						-5.21992	-0.701429						-4.81188	0.692857						-4.81072	1.97286						-4.55698	-0.415714						-5.23623	-0.61						-5.23256	10.4643
	-4.55913	2.01857						-5.21835	-0.71						-4.80918	0.687143						-4.80813	1.97						-4.55362	-0.414286						-5.23467	-0.621429						-5.23048	10.4271
	-4.55552	2.00714						-5.21679	-0.72						-4.80605	0.678571						-4.80541	1.97286						-4.55026	-0.411429						-5.23298	-0.634286						-5.22906	10.3929
	-4.55226	1.99714						-5.21483	-0.722857						-4.80387	0.661429						-4.80281	1.97571						-4.54689	-0.41						-5.23103	-0.647143						-5.22736	10.3571
	-4.54891	1.98714						-5.21314	-0.724286						-4.80126	0.648571						-4.80009	1.97286						-4.5434	-0.414286						-5.22961	-0.66						-5.22568	10.3229
	-4.54529	1.98143						-5.21132	-0.724286						-4.79834	0.635714						-4.79729	1.95714						-4.54005	-0.421429						-5.22778	-0.672857						-5.22388	10.2871
	-4.54218	1.98						-5.20989	-0.722857						-4.79573	0.624286						-4.79458	1.93286						-4.53672	-0.432857						-5.2261	-0.685714						-5.22193	10.2529
	-4.53893	1.98						-5.20819	-0.722857						-4.79293	0.611429						-4.79197	1.92571						-4.53337	-0.44						-5.22441	-0.697143						-5.22051	10.2171
	-4.53532	1.98						-5.2065	-0.721429						-4.79042	0.59						-4.78927	1.90857						-4.52998	-0.44						-5.2226	-0.705714						-5.21884	10.1843
	-4.53198	1.98						-5.20481	-0.72						-4.78771	0.591429						-4.78656	1.88571						-4.52673	-0.442857						-5.22105	-0.715714						-5.21715	10.1557
	-4.52849	1.98						-5.20299	-0.72						-4.785	0.578571						-4.78396	1.86429						-4.52338	-0.448571						-5.21938	-0.724286						-5.21559	10.1286
	-4.52537	1.97714						-5.20155	-0.722857						-4.7824	0.564286						-4.78114	1.85286						-4.51986	-0.455714						-5.21782	-0.734286						-5.21365	10.1043
	-4.52201	1.97143						-5.19986	-0.725714						-4.77938	0.562857						-4.77843	1.84286						-4.51649	-0.462857						-5.21603	-0.742857						-5.21224	10.0786
	-4.51854	1.96286						-5.19817	-0.73						-4.77688	0.561428						-4.77572	1.82571						-4.51323	-0.468571						-5.21382	-0.752857						-5.21055	10.0543
	-4.51516	1.95286						-5.19649	-0.732857						-4.77417	0.555714						-4.77312	1.81143						-4.50984	-0.475714						-5.21279	-0.762857						-5.20887	10.0314
	-4.51154	1.94429						-5.19427	-0.734286						-4.77157	0.547143						-4.77041	1.80143						-4.5065	-0.482857						-5.21112	-0.775714						-5.20719	10.01
	-4.50841	1.93571						-5.19297	-0.738572						-4.76885	0.534286						-4.76781	1.78143						-4.503	-0.491429						-5.20944	-0.791429						-5.20485	9.98857
	-4.50518	1.92571						-5.19126	-0.741429						-4.76584	0.515714						-4.76489	1.77143						-4.49966	-0.501429						-5.20749	-0.81						-5.20369	9.96857
	-4.50178	1.91429						-5.1897	-0.745714						-4.76334	0.501429						-4.76229	1.76714						-4.49627	-0.514286						-5.20568	-0.83						-5.20202	9.95143
	-4.49841	1.90286						-5.18802	-0.748571						-4.76073	0.492857						-4.75958	1.75286						-4.4929	-0.531429						-5.20426	-0.85						-5.20035	9.93428
	-4.49465	1.89						-5.18606	-0.745714						-4.75803	0.485714						-4.75698	1.74571						-4.48969	-0.545714						-5.20258	-0.87						-5.19867	9.92
	-4.49155	1.88143						-5.18463	-0.745714						-4.75542	0.481429						-4.75426	1.74857						-4.48633	-0.557143						-5.20088	-0.89						-5.19674	9.90428
	-4.48832	1.88						-5.18293	-0.748571						-4.75251	0.472857						-4.75155	1.74571						-4.4827	-0.567143						-5.1992	-0.907143						-5.19532	9.88857
	-4.48498	1.87429						-5.18137	-0.751429						-4.74991	0.458571						-4.74874	1.74143						-4.47946	-0.572857						-5.19739	-0.924286						-5.19363	9.87286
	-4.4816	1.86714						-5.17969	-0.755714						-4.74719	0.447143						-4.74615	1.73571						-4.4761	-0.578571						-5.19584	-0.941429						-5.19195	9.85572
	-4.47759	1.86						-5.17772	-0.757143						-4.74459	0.43						-4.74343	1.72143						-4.47275	-0.582857						-5.19416	-0.96						-5.19039	9.83857
	-4.47478	1.84857						-5.1763	-0.758571						-4.74188	0.417143						-4.74072	1.71						-4.46937	-0.59						-5.19261	-0.98						-5.18846	9.82
	-4.47142	1.83286						-5.17448	-0.761428						-4.73875	0.411429						-4.73811	1.69857						-4.46612	-0.598571						-5.19092	-1						-5.18703	9.80143
	-4.46806	1.82						-5.17278	-0.764286						-4.73657	0.418571						-4.7353	1.69571						-4.46093	-0.607143						-5.18898	-1.02						-5.18509	9.78286
	-4.46467	1.81						-5.17109	-0.765714						-4.73375	0.417143						-4.7326	1.7						-4.45756	-0.611429						-5.18729	-1.04						-5.18341	9.76572
	-4.46118	1.79571						-5.16926	-0.771428						-4.73105	0.421429						-4.72989	1.70429						-4.45422	-0.617143						-5.18573	-1.06						-5.18185	9.74714
	-4.4578	1.78						-5.16783	-0.772857						-4.72834	0.42						-4.72729	1.70143						-4.45087	-0.62						-5.18403	-1.08						-5.1799	9.72571
	-4.45446	1.76714						-5.16615	-0.775714						-4.72552	0.415714						-4.72458	1.69286						-4.44754	-0.62						-5.18236	-1.1						-5.17849	9.70714
	-4.45123	1.75571						-5.16444	-0.777143						-4.72303	0.415714						-4.72197	1.68857						-4.44407	-0.62						-5.18043	-1.12						-5.1768	9.68714
	-4.44785	1.74571						-5.16275	-0.778571						-4.72042	0.418571						-4.71927	1.69286						-4.4407	-0.624286						-5.17902	-1.13714						-5.17513	9.67143
	-4.44425	1.74						-5.16094	-0.782857						-4.71751	0.408571						-4.71646	1.69						-4.43734	-0.627143						-5.17734	-1.15429						-5.17345	9.65428
	-4.44116	1.73714						-5.1595	-0.788571						-4.7149	0.392857						-4.71375	1.68286						-4.43399	-0.628571						-5.17567	-1.17143						-5.17165	9.63571
	-4.43778	1.73						-5.1578	-0.795714						-4.71209	0.394286						-4.71114	1.67143						-4.43061	-0.63						-5.17398	-1.19						-5.17009	9.61571
	-4.43428	1.72714						-5.15611	-0.805714						-4.70958	0.395714						-4.70843	1.65286						-4.42738	-0.63						-5.17176	-1.21						-5.16841	9.59286
	-4.43091	1.72286						-5.15428	-0.812857						-4.70688	0.381429						-4.70572	1.63857						-4.42401	-0.63						-5.17072	-1.22714						-5.16674	9.57
	-4.42741	1.71429						-5.15195	-0.821429						-4.70417	0.367143						-4.70291	1.62571						-4.42051	-0.63						-5.16879	-1.24429						-5.16517	9.55143
	-4.42431	1.71						-5.1509	-0.827143						-4.70136	0.361429						-4.70031	1.61429						-4.41715	-0.632857						-5.16709	-1.26						-5.16259	9.53286
	-4.42093	1.70857						-5.14921	-0.834286						-4.69855	0.351429						-4.69759	1.60286						-4.41378	-0.641428						-5.16542	-1.27571						-5.16155	9.51572
	-4.41744	1.70429						-5.14752	-0.844286						-4.69604	0.345714						-4.69489	1.58714						-4.41042	-0.648571						-5.16358	-1.29286						-5.15985	9.49857
	-4.41408	1.7						-5.14596	-0.852857						-4.69334	0.331429						-4.69229	1.57						-4.40717	-0.65						-5.16216	-1.30714						-5.1583	9.47857
	-4.41061	1.7						-5.14401	-0.858572						-4.69073	0.321429						-4.68957	1.55571						-4.40356	-0.652857						-5.16048	-1.32286						-5.15663	9.46286
	-4.40739	1.7						-5.14258	-0.865714						-4.68803	0.315714						-4.68676	1.55						-4.4002	-0.661429						-5.15879	-1.33714						-5.15469	9.44429
	-4.40415	1.69857						-5.14088	-0.871429						-4.685	0.305714						-4.68406	1.54571						-4.39693	-0.668571						-5.15712	-1.35						-5.15325	9.42714
	-4.40079	1.69429						-5.13919	-0.877143						-4.6825	0.287143						-4.68145	1.52714						-4.39359	-0.675714						-5.15533	-1.36						-5.15157	9.40857
	-4.39717	1.68429						-5.13762	-0.881428						-4.6799	0.272857						-4.67874	1.51143						-4.39022	-0.684286						-5.15376	-1.37143						-5.14991	9.38857
	-4.39329	1.67857						-5.13566	-0.882857						-4.67719	0.272857						-4.67614	1.49429						-4.38698	-0.694286						-5.15207	-1.38143						-5.14822	9.37143
	-4.39058	1.67286						-5.13398	-0.884286						-4.67459	0.264286						-4.67344	1.46571						-4.38336	-0.704286						-5.15052	-1.39286						-5.14642	9.35429
	-4.3872	1.66714						-5.13242	-0.885714						-4.67136	0.238571						-4.67061	1.43857						-4.38	-0.712857						-5.14885	-1.40571						-5.14472	9.33714
	-4.38383	1.66143						-5.13072	-0.89						-4.66906	0.228571						-4.66791	1.43429						-4.37677	-0.724286						-5.14677	-1.41857						-5.14304	9.32
	-4.38058	1.66						-5.12903	-0.892857						-4.66636	0.224286						-4.66531	1.43571						-4.37343	-0.735714						-5.14522	-1.42857						-5.14137	9.29857
	-4.37682	1.65571						-5.12721	-0.9						-4.66375	0.214286						-4.6626	1.42714						-4.37005	-0.75						-5.14355	-1.43857						-5.13968	9.27571
	-4.3737	1.65						-5.12565	-0.905714						-4.66105	0.201429						-4.65989	1.42429						-4.3667	-0.767143						-5.14197	-1.44857						-5.13786	9.25286
	-4.37033	1.65						-5.12408	-0.907143						-4.65824	0.187143						-4.65728	1.41714						-4.36321	-0.78						-5.14028	-1.45714						-5.13631	9.23
	-4.36697	1.65						-5.12239	-0.908571						-4.65573	0.181429						-4.65447	1.40857						-4.35985	-0.787143						-5.13835	-1.46857						-5.13476	9.21286
	-4.36372	1.65						-5.12069	-0.907143						-4.65292	0.178571						-4.65176	1.39571						-4.3565	-0.797143						-5.13693	-1.48						-5.13307	9.19571
	-4.3602	1.65						-5.11887	-0.907143						-4.65022	0.17						-4.64906	1.38571						-4.35313	-0.807143						-5.13525	-1.49143						-5.13139	9.18143
	-4.35685	1.64714						-5.11731	-0.908571						-4.6475	0.155714						-4.64645	1.37714						-4.34987	-0.815714						-5.13358	-1.50429						-5.12945	9.16857
	-4.35349	1.63714						-5.11575	-0.91						-4.64469	0.138571						-4.64375	1.36714						-4.34652	-0.821429						-5.13187	-1.51714						-5.12802	9.15571
	-4.35012	1.62571						-5.1138	-0.911429						-4.64219	0.121429						-4.64114	1.37						-4.34302	-0.827143						-5.12967	-1.53						-5.12634	9.14429
	-4.34675	1.61571						-5.1121	-0.915714						-4.63959	0.105714						-4.63823	1.36571						-4.33965	-0.831429						-5.12837	-1.54143						-5.12453	9.13143
	-4.34324	1.60857						-5.1099	-0.922857						-4.63667	0.0942857						-4.63562	1.35714						-4.3363	-0.837143						-5.12668	-1.55571						-5.12283	9.11857
	-4.33987	1.60286						-5.10884	-0.932857						-4.63407	0.0785714						-4.63291	1.35143						-4.33293	-0.847143						-5.125	-1.56857						-5.1205	9.10429
	-4.33664	1.59857						-5.10715	-0.938572						-4.63125	0.07						-4.6303	1.34286						-4.32959	-0.851429						-5.12345	-1.58429						-5.11946	9.09
	-4.33331	1.59286						-5.10547	-0.944286						-4.62876	0.07						-4.6276	1.33286						-4.32634	-0.85						-5.12149	-1.59857						-5.11778	9.07714
	-4.32992	1.58571						-5.10377	-0.947143						-4.62605	0.0685714						-4.6249	1.33143						-4.32275	-0.85						-5.12009	-1.61429						-5.11611	9.06429
	-4.32643	1.57429						-5.10195	-0.95						-4.62323	0.07						-4.62208	1.33143						-4.31939	-0.85						-5.1184	-1.62857						-5.11444	9.05286
	-4.32322	1.56286						-5.10051	-0.954286						-4.62053	0.0628571						-4.61947	1.32857						-4.31603	-0.852857						-5.1167	-1.64429						-5.11262	9.04143
	-4.31999	1.56						-5.09882	-0.961429						-4.61771	0.0514286						-4.61677	1.32286						-4.3128	-0.857143						-5.11502	-1.65857						-5.11119	9.03143
	-4.31638	1.55714						-5.09714	-0.967143						-4.61521	0.0457143						-4.61405	1.31286						-4.30943	-0.86						-5.11318	-1.67429						-5.10948	9.02
	-4.31301	1.55143						-5.09531	-0.97						-4.61251	0.0414286						-4.61146	1.29571						-4.30606	-0.86						-5.11175	-1.69143						-5.10778	9.00857
	-4.30911	1.54571						-5.09335	-0.971429						-4.60991	0.0328571						-4.60865	1.28143						-4.30257	-0.86						-5.11008	-1.70857						-5.10597	8.99571
	-4.30639	1.53429						-5.09192	-0.975714						-4.60719	0.0228571						-4.60594	1.26143						-4.29923	-0.865714						-5.10813	-1.72571						-5.10403	8.97857
	-4.30304	1.53						-5.09022	-0.981429						-4.60386	0.02						-4.60322	1.24571						-4.29587	-0.87						-5.10657	-1.74						-5.10261	8.96
	-4.29955	1.52714						-5.08867	-0.988572						-4.60167	0.0128571						-4.60063	1.23286						-4.29251	-0.872857						-5.10461	-1.75571						-5.10092	8.94
	-4.2962	1.52143						-5.08698	-0.992857						-4.59907	0.01						-4.59791	1.22286						-4.28916	-0.878571						-5.10318	-1.77286						-5.09923	8.92143
	-4.29258	1.51429						-5.08503	-0.995714						-4.59636	0.0128571						-4.59531	1.22						-4.28567	-0.885714						-5.10151	-1.79						-5.09766	8.90428
	-4.2895	1.51						-5.08358	-1						-4.59376	0.0185714						-4.5926	1.21571						-4.28229	-0.89						-5.09984	-1.80571						-5.09572	8.88714
	-4.28614	1.50857						-5.0819	-1.00571						-4.59073	0.0214286						-4.58978	1.20857						-4.27895	-0.89						-5.09815	-1.81714						-5.0943	8.87286
	-4.28278	1.50857						-5.08033	-1.00857						-4.58824	0.0257143						-4.58708	1.20571						-4.27573	-0.891428						-5.09633	-1.82857						-5.0926	8.85571
	-4.27931	1.50857						-5.07864	-1.01143						-4.58552	0.0228571						-4.58448	1.19571						-4.27237	-0.897143						-5.0949	-1.83857						-5.09093	8.83857
	-4.27571	1.50286						-5.07669	-1.01429						-4.58292	0.0214286						-4.58177	1.19714						-4.269	-0.9						-5.09322	-1.85						-5.08935	8.82286
	-4.27269	1.5						-5.07513	-1.01714						-4.58021	0.00857143						-4.57905	1.20857						-4.26563	-0.9						-5.09152	-1.86143						-5.08741	8.80714
	-4.26934	1.5						-5.07343	-1.02						-4.5774	-0.0114286						-4.57625	1.20143						-4.26212	-0.9						-5.08983	-1.87429						-5.08572	8.79286
	-4.26601	1.5						-5.07174	-1.02286						-4.5747	-0.0185714						-4.57364	1.18571						-4.25876	-0.901429						-5.08737	-1.89						-5.08405	8.78
	-4.26262	1.49571						-5.07005	-1.02714						-4.57209	-0.0257143						-4.57093	1.17571						-4.25551	-0.907143						-5.08632	-1.90571						-5.08237	8.77
	-4.25884	1.49143						-5.06783	-1.03286						-4.56938	-0.0342857						-4.56823	1.17						-4.25216	-0.917143						-5.08463	-1.92286						-5.08071	8.76
	-4.25576	1.48857						-5.06679	-1.03714						-4.56667	-0.0371429						-4.56562	1.16857						-4.24879	-0.928571						-5.08296	-1.93857						-5.07839	8.75143
	-4.2524	1.48286						-5.0651	-1.04						-4.56386	-0.0357143						-4.56291	1.16714						-4.24531	-0.94						-5.08126	-1.95429						-5.07747	8.74286
	-4.24904	1.48						-5.0634	-1.04571						-4.56137	-0.0457143						-4.56009	1.15429						-4.24194	-0.95						-5.07946	-1.97143						-5.07578	8.73286
	-4.24582	1.48						-5.06172	-1.05143						-4.55854	-0.0514286						-4.55739	1.13714						-4.23857	-0.96						-5.07803	-1.99						-5.07409	8.72429
	-4.24219	1.47714						-5.05989	-1.05571						-4.55584	-0.06						-4.55478	1.12714						-4.23521	-0.968571						-5.07635	-2.01						-5.0724	8.72143
	-4.23883	1.47571						-5.05846	-1.05571						-4.55324	-0.0685714						-4.55208	1.11714						-4.23198	-0.977143						-5.07468	-2.03						-5.07057	8.72
	-4.23558	1.47286						-5.0565	-1.05429						-4.55042	-0.0814286						-4.54948	1.11						-4.22861	-0.985714						-5.073	-2.04714						-5.06915	8.71857
	-4.2322	1.47						-5.0548	-1.05714						-4.54793	-0.0971429						-4.54677	1.09429						-4.22501	-0.99						-5.07107	-2.06286						-5.06735	8.71571
	-4.22883	1.46857						-5.05325	-1.05857						-4.54521	-0.112857						-4.54406	1.07286						-4.22177	-0.99						-5.06937	-2.07714						-5.06555	8.71
	-4.22496	1.46286						-5.0513	-1.06143						-4.54241	-0.125714						-4.54125	1.06286						-4.21843	-0.99						-5.0677	-2.09286						-5.06387	8.70286
	-4.22225	1.45714						-5.04986	-1.06						-4.53969	-0.128571						-4.53864	1.06286						-4.21507	-0.995714						-5.06614	-2.11						-5.06193	8.69571
	-4.21862	1.44714						-5.04816	-1.06						-4.53656	-0.125714						-4.53594	1.06						-4.21171	-1						-5.06446	-2.12714						-5.06052	8.68857
	-4.21538	1.43857						-5.04648	-1.06						-4.53438	-0.124286						-4.53323	1.05571						-4.20834	-0.994286						-5.0625	-2.14429						-5.05884	8.68
	-4.21201	1.43286						-5.04492	-1.06						-4.53167	-0.137143						-4.53062	1.05857						-4.20483	-0.991429						-5.06109	-2.15857						-5.05717	8.67143
	-4.20851	1.42571						-5.04296	-1.06143						-4.52907	-0.145714						-4.52781	1.06571						-4.20147	-0.991429						-5.05941	-2.17143						-5.05549	8.66286
	-4.2054	1.41571						-5.04154	-1.06286						-4.52626	-0.16						-4.52509	1.05857						-4.19823	-0.99						-5.05787	-2.18286						-5.05369	8.65286
	-4.20204	1.40286						-5.03984	-1.06						-4.52334	-0.171429						-4.5224	1.04429						-4.19486	-0.987143						-5.05606	-2.19143						-5.05215	8.64429
	-4.19843	1.39286						-5.03815	-1.05714						-4.52084	-0.185714						-4.51978	1.03						-4.19152	-0.982857						-5.05425	-2.20143						-5.0506	8.63714
	-4.19518	1.38714						-5.03658	-1.05571						-4.51824	-0.195714						-4.51708	1.02286						-4.18816	-0.98						-5.0527	-2.21143						-5.04892	8.63
	-4.19166	1.38143						-5.0345	-1.05714						-4.51552	-0.214286						-4.51448	1.01857						-4.18458	-0.98						-5.05115	-2.22143						-5.04722	8.62286
	-4.18843	1.38						-5.03294	-1.06						-4.51292	-0.217143						-4.51156	1.01857						-4.18134	-0.974286						-5.04945	-2.23286						-5.04512	8.61286
	-4.18519	1.38						-5.03137	-1.06286						-4.50991	-0.218571						-4.50896	1.02143						-4.17799	-0.972857						-5.04762	-2.24429						-5.04369	8.60143
	-4.18155	1.37571						-5.02968	-1.06571						-4.5074	-0.234286						-4.50625	1.01429						-4.1746	-0.978572						-5.04528	-2.25429						-5.04202	8.58714
	-4.17832	1.37						-5.02799	-1.07143						-4.50469	-0.251429						-4.50365	1.00429						-4.17124	-0.98						-5.04424	-2.26429						-5.04034	8.57429
	-4.1747	1.37143						-5.02565	-1.07714						-4.50209	-0.271429						-4.50093	1						-4.16774	-0.985714						-5.04257	-2.27143						-5.03866	8.56143
	-4.17158	1.37714						-5.0246	-1.08286						-4.49938	-0.274286						-4.49822	1.00286						-4.16438	-0.994286						-5.04089	-2.28						-5.03634	8.54857
	-4.1682	1.38						-5.02305	-1.08571						-4.49657	-0.264286						-4.49541	1.00286						-4.16113	-1.00143						-5.03921	-2.28714						-5.03529	8.53429
	-4.16496	1.38						-5.02135	-1.08857						-4.49385	-0.271429						-4.49281	1						-4.15777	-1.00714						-5.0374	-2.29286						-5.03362	8.52
	-4.16172	1.37857						-5.01966	-1.09143						-4.49126	-0.28						-4.4901	0.994286						-4.15441	-1.01143						-5.03584	-2.3						-5.03194	8.50571
	-4.15784	1.37714						-5.01784	-1.09857						-4.48855	-0.28						-4.48739	0.987143						-4.15114	-1.02						-5.03428	-2.30714						-5.03039	8.49429
	-4.15473	1.38						-5.01613	-1.10286						-4.48584	-0.274286						-4.48479	0.98						-4.14777	-1.02857						-5.0326	-2.31429						-5.02846	8.48143
	-4.15138	1.37571						-5.01445	-1.10714						-4.48303	-0.267143						-4.48208	0.962857						-4.14428	-1.03286						-5.03092	-2.32286						-5.0268	8.47
	-4.14802	1.37143						-5.01275	-1.11143						-4.48052	-0.257143						-4.47926	0.947143						-4.14091	-1.04						-5.02885	-2.33143						-5.02512	8.45571
	-4.14476	1.37						-5.01105	-1.11429						-4.47772	-0.251429						-4.47656	0.937143						-4.13757	-1.04714						-5.02729	-2.33857						-5.02343	8.44143
	-4.14076	1.37						-5.00924	-1.12						-4.475	-0.255714						-4.47395	0.927143						-4.13422	-1.05143						-5.02574	-2.34429						-5.02174	8.42571
	-4.13779	1.37						-5.0078	-1.12429						-4.4724	-0.255714						-4.47124	0.921429						-4.13084	-1.05714						-5.02406	-2.35						-5.01992	8.41
	-4.13455	1.36429						-5.00612	-1.13						-4.46917	-0.267143						-4.46865	0.91						-4.12761	-1.06571						-5.02237	-2.35714						-5.01849	8.39429
	-4.13119	1.36571						-5.00441	-1.13714						-4.46709	-0.28						-4.46593	0.898571						-4.124	-1.07714						-5.02044	-2.36286						-5.01681	8.37857
	-4.1278	1.36857						-5.00274	-1.14143						-4.46417	-0.287143						-4.46312	0.902857						-4.12063	-1.09						-5.01903	-2.36714						-5.01511	8.36571
	-4.1243	1.36286						-5.0009	-1.14571						-4.46157	-0.284286						-4.46041	0.907143						-4.11752	-1.10143						-5.01734	-2.37286						-5.01341	8.35286
	-4.12092	1.36						-4.99948	-1.15						-4.45886	-0.285714						-4.4578	0.915714						-4.11405	-1.11429						-5.01566	-2.37571						-5.0116	8.34143
	-4.11768	1.36						-4.99777	-1.15571						-4.45604	-0.294286						-4.4551	0.92						-4.11067	-1.12571						-5.01398	-2.38						-5.01018	8.33143
	-4.11432	1.35857						-4.99596	-1.16143						-4.45355	-0.302857						-4.45239	0.91						-4.10717	-1.13714						-5.01219	-2.38429						-5.00852	8.32143
	-4.11095	1.35571						-4.99427	-1.16571						-4.45084	-0.304286						-4.44979	0.894286						-4.10379	-1.14714						-5.01063	-2.38857						-5.00659	8.31143
	-4.10742	1.35429						-4.9923	-1.16857						-4.44803	-0.304286						-4.44698	0.882857						-4.1004	-1.15						-5.00883	-2.39429						-5.00492	8.30286
	-4.10432	1.35286						-4.99087	-1.16857						-4.44542	-0.311429						-4.44426	0.867143						-4.09714	-1.15429						-5.00716	-2.39714						-5.00298	8.29143
	-4.10083	1.34714						-4.98919	-1.17143						-4.4425	-0.315714						-4.44156	0.854286						-4.09377	-1.16						-5.00546	-2.40286						-5.00155	8.28
	-4.09746	1.33714						-4.98762	-1.17429						-4.44	-0.325714						-4.43895	0.844286						-4.09042	-1.16						-5.00314	-2.40714						-4.99987	8.26714
	-4.09409	1.33						-4.98594	-1.17857						-4.4374	-0.34						-4.43625	0.835714						-4.08708	-1.16						-5.0021	-2.41286						-4.9983	8.25429
	-4.0906	1.33						-4.9836	-1.18286						-4.43469	-0.35						-4.43344	0.822857						-4.08361	-1.16						-5.00042	-2.41714						-4.99661	8.24286
	-4.08737	1.32571						-4.98254	-1.18571						-4.43188	-0.347143						-4.43073	0.818571						-4.07855	-1.15857						-4.99887	-2.42286						-4.99426	8.23428
	-4.08412	1.32						-4.98085	-1.18714						-4.42907	-0.351429						-4.42812	0.811428						-4.07531	-1.15286						-4.99718	-2.42571						-4.99322	8.22571
	-4.08052	1.31571						-4.97929	-1.18714						-4.42657	-0.347143						-4.42542	0.805714						-4.07195	-1.15						-4.99524	-2.42857						-4.99153	8.21857
	-4.07719	1.31						-4.97733	-1.18857						-4.42385	-0.344286						-4.42281	0.801429						-4.06857	-1.15143						-4.99381	-2.43286						-4.98996	8.21
	-4.07369	1.30429						-4.97551	-1.19143						-4.42126	-0.355714						-4.42011	0.802857						-4.06509	-1.14857						-4.99215	-2.43571						-4.98827	8.20143
	-4.07061	1.3						-4.97409	-1.19571						-4.41855	-0.364286						-4.41739	0.802857						-4.06172	-1.14286						-4.99021	-2.44143						-4.9862	8.19143
	-4.06724	1.29429						-4.9724	-1.2						-4.41553	-0.38						-4.41457	0.792857						-4.05833	-1.14						-4.98854	-2.44714						-4.98466	8.17714
	-4.0639	1.29						-4.9707	-1.2						-4.41303	-0.394286						-4.41198	0.785714						-4.05511	-1.14						-4.98673	-2.45286						-4.98298	8.16286
	-4.0603	1.28571						-4.969	-1.20286						-4.41042	-0.402857						-4.40927	0.777143						-4.05174	-1.14571						-4.9853	-2.45857						-4.98142	8.14571
	-4.05641	1.28						-4.96718	-1.20571						-4.40772	-0.414286						-4.40656	0.765714						-4.04839	-1.15						-4.98362	-2.46571						-4.97973	8.12857
	-4.05368	1.28286						-4.96575	-1.21						-4.40501	-0.415714						-4.40396	0.754286						-4.0448	-1.15						-4.98196	-2.47143						-4.97778	8.11143
	-4.0503	1.28857						-4.96405	-1.21429						-4.40188	-0.42						-4.40114	0.741429						-4.04145	-1.15286						-4.98029	-2.48						-4.97636	8.09572
	-4.04696	1.29						-4.96237	-1.21857						-4.39959	-0.434286						-4.39844	0.73						-4.03821	-1.15857						-4.97833	-2.48571						-4.97467	8.08286
	-4.04373	1.29						-4.96066	-1.22143						-4.39688	-0.444286						-4.39573	0.734286						-4.03483	-1.16						-4.97691	-2.49143						-4.9731	8.07429
	-4.04	1.29						-4.95884	-1.22286						-4.39417	-0.454286						-4.39311	0.735714						-4.03148	-1.16571						-4.97522	-2.49714						-4.97131	8.06714
	-4.03676	1.29						-4.95715	-1.22429						-4.39157	-0.461429						-4.39042	0.727143						-4.02799	-1.17286						-4.97354	-2.50286						-4.96948	8.06286
	-4.03353	1.29						-4.95547	-1.22571						-4.38875	-0.464286						-4.3878	0.722857						-4.02463	-1.18143						-4.97197	-2.50714						-4.96805	8.05714
	-4.03017	1.29286						-4.95376	-1.22714						-4.38626	-0.46						-4.3849	0.718571						-4.02128	-1.18286						-4.97003	-2.51286						-4.96611	8.05143
	-4.02679	1.29571						-4.95221	-1.23286						-4.38334	-0.458571						-4.38229	0.715714						-4.01803	-1.18143						-4.96833	-2.51571						-4.96456	8.04571
	-4.0233	1.29571						-4.95025	-1.23571						-4.38073	-0.461429						-4.37958	0.711429						-4.01465	-1.18714						-4.96677	-2.52143						-4.96289	8.03857
	-4.01996	1.3						-4.94882	-1.23857						-4.37802	-0.471429						-4.37697	0.705714						-4.01128	-1.19						-4.96509	-2.52571						-4.96094	8.03286
	-4.0166	1.29857						-4.94712	-1.24						-4.37521	-0.474286						-4.37426	0.701429						-4.00779	-1.19429						-4.96341	-2.53						-4.95953	8.02714
	-4.01324	1.3						-4.94543	-1.24						-4.37271	-0.48						-4.37156	0.701429						-4.0044	-1.19857						-4.96108	-2.53429						-4.95788	8.02143
	-4.00988	1.3						-4.94387	-1.24143						-4.37	-0.487143						-4.36875	0.707143						-4.00105	-1.20429						-4.96004	-2.53857						-4.95622	8.01572
	-4.0064	1.3						-4.94154	-1.24571						-4.36719	-0.481429						-4.36614	0.704286						-3.99781	-1.21						-4.95835	-2.54571						-4.95455	8.01286
	-4.00303	1.3						-4.94049	-1.25143						-4.36459	-0.48						-4.36343	0.695714						-3.99446	-1.21						-4.95678	-2.55143						-4.95224	8.00714
	-3.99967	1.3						-4.9388	-1.26						-4.36167	-0.477143						-4.36073	0.697143						-3.99111	-1.21429						-4.95509	-2.56						-4.95121	8.00429
	-3.99644	1.3						-4.93696	-1.26286						-4.35918	-0.472857						-4.35813	0.701429						-3.98749	-1.22286						-4.95315	-2.56857						-4.94953	8.00143
	-3.99306	1.3						-4.93529	-1.26286						-4.35657	-0.47						-4.35541	0.7						-3.98424	-1.22857						-4.95147	-2.57714						-4.94759	7.99857
	-3.98948	1.29714						-4.93346	-1.26143						-4.35386	-0.474286						-4.3526	0.691429						-3.98089	-1.23						-4.9498	-2.58714						-4.94592	7.99571
	-3.98638	1.29429						-4.9319	-1.26429						-4.35104	-0.482857						-4.35	0.688572						-3.9775	-1.23571						-4.94813	-2.59571						-4.94412	7.99143
	-3.98304	1.29143						-4.93033	-1.26714						-4.34824	-0.485714						-4.34729	0.684286						-3.97424	-1.24						-4.94657	-2.60286						-4.94268	7.98428
	-3.97955	1.28857						-4.92863	-1.27						-4.34574	-0.487143						-4.34458	0.674286						-3.97088	-1.24143						-4.94463	-2.61						-4.941	7.98143
	-3.97619	1.28286						-4.92694	-1.26857						-4.34303	-0.485714						-4.34198	0.658571						-3.96739	-1.24143						-4.94321	-2.61714						-4.93931	7.97571
	-3.97219	1.27429						-4.92512	-1.26429						-4.34043	-0.482857						-4.33927	0.65						-3.96403	-1.24571						-4.94154	-2.62286						-4.93762	7.97
	-3.96948	1.26571						-4.92356	-1.26143						-4.33771	-0.492857						-4.33645	0.641428						-3.96065	-1.25						-4.93984	-2.63						-4.93568	7.96429
	-3.96623	1.25714						-4.922	-1.26						-4.33439	-0.497143						-4.33375	0.635714						-3.9573	-1.25						-4.93814	-2.63571						-4.93427	7.95571
	-3.96259	1.25143						-4.9203	-1.26						-4.33219	-0.491429						-4.33114	0.638571						-3.95405	-1.25						-4.93632	-2.63857						-4.93259	7.94714
	-3.95935	1.24571						-4.91861	-1.25857						-4.32959	-0.492857						-4.32844	0.631428						-3.95071	-1.25						-4.9349	-2.64143						-4.93092	7.93714
	-3.95575	1.23571						-4.91653	-1.25571						-4.32688	-0.497143						-4.32583	0.622857						-3.9471	-1.25						-4.9332	-2.64571						-4.92923	7.92714
	-3.95266	1.22429						-4.91509	-1.25286						-4.32417	-0.504286						-4.32312	0.614286						-3.94385	-1.25143						-4.93152	-2.65143						-4.92743	7.91714
	-3.94929	1.22						-4.91341	-1.25						-4.32136	-0.505714						-4.32031	0.604286						-3.94046	-1.25143						-4.92957	-2.65857						-4.92574	7.90857
	-3.94603	1.22						-4.91171	-1.25						-4.31876	-0.508571						-4.3176	0.597143						-3.93712	-1.25						-4.92776	-2.66571						-4.92405	7.9
	-3.9424	1.21571						-4.91002	-1.24714						-4.31605	-0.517143						-4.31489	0.598571						-3.93386	-1.24429						-4.92636	-2.67143						-4.92237	7.89143
	-3.93887	1.21						-4.9082	-1.24429						-4.31334	-0.527143						-4.31229	0.592857						-3.93051	-1.24429						-4.92467	-2.67857						-4.92069	7.88143
	-3.93577	1.21						-4.90676	-1.24429						-4.31074	-0.534286						-4.30958	0.582857						-3.92688	-1.25						-4.92298	-2.68571						-4.91888	7.86857
	-3.93242	1.20714						-4.90508	-1.24857						-4.30792	-0.534286						-4.30698	0.575714						-3.92366	-1.25143						-4.92129	-2.69143						-4.91746	7.85429
	-3.92905	1.20286						-4.90337	-1.25571						-4.30542	-0.544286						-4.30406	0.577143						-3.9203	-1.25714						-4.91896	-2.69857						-4.91579	7.84
	-3.92583	1.2						-4.90169	-1.26						-4.30251	-0.548571						-4.30145	0.565714						-3.91692	-1.25857						-4.91794	-2.70429						-4.91409	7.82714
	-3.92195	1.2						-4.89947	-1.26286						-4.2999	-0.554286						-4.29874	0.555714						-3.91357	-1.26						-4.91624	-2.71						-4.91241	7.81714
	-3.91886	1.2						-4.89817	-1.26429						-4.2972	-0.555714						-4.29614	0.551429						-3.91031	-1.26571						-4.91468	-2.71571						-4.91009	7.80714
	-3.91549	1.2						-4.89648	-1.26571						-4.29438	-0.555714						-4.29344	0.541429						-3.90669	-1.26857						-4.91301	-2.72143						-4.90881	7.79714
	-3.91227	1.20286						-4.89492	-1.26714						-4.29189	-0.568571						-4.29083	0.527143						-3.90333	-1.27429						-4.91094	-2.72571						-4.90726	7.78857
	-3.90889	1.20714						-4.89322	-1.26714						-4.28918	-0.572857						-4.28791	0.528571						-3.90009	-1.28						-4.90939	-2.72857						-4.90557	7.78286
	-3.90529	1.21						-4.89126	-1.26857						-4.28636	-0.574286						-4.28531	0.534286						-3.89672	-1.28286						-4.90772	-2.73						-4.9039	7.78
	-3.90196	1.21						-4.88984	-1.27286						-4.28375	-0.587143						-4.28261	0.525714						-3.89337	-1.28857						-4.90604	-2.73						-4.90195	7.77714
	-3.89874	1.21						-4.88814	-1.28143						-4.28084	-0.595714						-4.27989	0.522857						-3.89	-1.29857						-4.90449	-2.73143						-4.90053	7.77429
	-3.89538	1.21						-4.88658	-1.28857						-4.27834	-0.598571						-4.27729	0.522857						-3.88652	-1.31143						-4.90253	-2.73429						-4.89884	7.76857
	-3.89204	1.20857						-4.88489	-1.29714						-4.27573	-0.601429						-4.27458	0.527143						-3.88312	-1.32286						-4.90113	-2.73714						-4.89715	7.76143
	-3.88804	1.20286						-4.88293	-1.30286						-4.27303	-0.61						-4.27176	0.528571						-3.87991	-1.33						-4.89944	-2.74						-4.89548	7.75286
	-3.88531	1.2						-4.8815	-1.31						-4.27021	-0.62						-4.26906	0.52						-3.87655	-1.33714						-4.89777	-2.74286						-4.89367	7.74143
	-3.88182	1.19429						-4.87982	-1.31143						-4.26709	-0.625714						-4.26645	0.512857						-3.87317	-1.34714						-4.89609	-2.74571						-4.89224	7.72857
	-3.87846	1.19						-4.87798	-1.31143						-4.2649	-0.624286						-4.26375	0.517143						-3.8697	-1.35571						-4.89428	-2.75						-4.89055	7.71571
	-3.87511	1.19143						-4.8763	-1.31						-4.2622	-0.63						-4.26114	0.522857						-3.86633	-1.36286						-4.89274	-2.75429						-4.88885	7.70143
	-3.87161	1.19571						-4.87446	-1.31143						-4.25958	-0.637143						-4.25844	0.524286						-3.86297	-1.36857						-4.89092	-2.75857						-4.88705	7.69
	-3.86851	1.2						-4.87305	-1.31571						-4.25668	-0.64						-4.25562	0.524286						-3.85963	-1.37429						-4.88922	-2.76571						-4.8851	7.67571
	-3.86514	1.19571						-4.87135	-1.32143						-4.25387	-0.641428						-4.25291	0.524286						-3.85628	-1.38						-4.88755	-2.77143						-4.88368	7.66143
	-3.86165	1.19						-4.86966	-1.32714						-4.25136	-0.647143						-4.25031	0.532857						-3.85294	-1.38143						-4.88562	-2.77714						-4.88199	7.64714
	-3.85827	1.18714						-4.86797	-1.33286						-4.24876	-0.647143						-4.2476	0.537143						-3.8497	-1.38714						-4.8842	-2.78286						-4.88029	7.63286
	-3.85467	1.18143						-4.86615	-1.33571						-4.24604	-0.65						-4.2449	0.538571						-3.84611	-1.39429						-4.88252	-2.78571						-4.87873	7.61857
	-3.85155	1.17714						-4.86471	-1.34						-4.24334	-0.641429						-4.24229	0.54						-3.84275	-1.4						-4.88084	-2.79143						-4.87676	7.60571
	-3.84831	1.17						-4.86301	-1.34143						-4.24052	-0.634286						-4.23947	0.542857						-3.83939	-1.4						-4.87927	-2.79714						-4.87534	7.59429
	-3.84467	1.16286						-4.86132	-1.34143						-4.23792	-0.632857						-4.23677	0.538571						-3.83616	-1.4						-4.87693	-2.80286						-4.87367	7.58571
	-3.84144	1.16						-4.85962	-1.33857						-4.23521	-0.64						-4.23416	0.532857						-3.8328	-1.39571						-4.87591	-2.80714						-4.872	7.57714
	-3.83782	1.15571						-4.85741	-1.33571						-4.23251	-0.638571						-4.23146	0.524286						-3.82921	-1.39429						-4.87421	-2.81						-4.87031	7.56714
	-3.83469	1.15						-4.85611	-1.33286						-4.2299	-0.63						-4.22875	0.518571						-3.82584	-1.39143						-4.87254	-2.81						-4.86809	7.55572
	-3.83135	1.15						-4.85441	-1.33429						-4.22709	-0.637143						-4.22593	0.514286						-3.82262	-1.39						-4.87061	-2.81286						-4.86681	7.54429
	-3.82812	1.14571						-4.85273	-1.33857						-4.22302	-0.645714						-4.22333	0.495714						-3.81928	-1.39						-4.86894	-2.81714						-4.86512	7.53429
	-3.82451	1.14						-4.85116	-1.34143						-4.22021	-0.65						-4.22062	0.484286						-3.81591	-1.39143						-4.8674	-2.82286						-4.86344	7.52429
	-3.82103	1.14						-4.84921	-1.34429						-4.21772	-0.654286						-4.21792	0.474286						-3.81255	-1.39						-4.86573	-2.82857						-4.86174	7.51714
	-3.81782	1.13714						-4.84778	-1.34571						-4.215	-0.655714						-4.21531	0.471429						-3.80896	-1.39						-4.86404	-2.83429						-4.85993	7.50857
	-3.81448	1.13143						-4.84609	-1.34286						-4.2124	-0.647143						-4.2126	0.471429						-3.80575	-1.39143						-4.86237	-2.83857						-4.85851	7.50143
	-3.81125	1.12429						-4.8444	-1.34429						-4.20969	-0.647143						-4.20989	0.464286						-3.80239	-1.39714						-4.86043	-2.84429						-4.85682	7.49286
	-3.80785	1.11429						-4.84284	-1.34571						-4.20667	-0.651429						-4.20709	0.458571						-3.79903	-1.4						-4.85901	-2.84857						-4.85513	7.48429
	-3.80386	1.11143						-4.84088	-1.34714						-4.20418	-0.665714						-4.20447	0.457143						-3.79567	-1.40429						-4.85733	-2.85429						-4.85343	7.47286
	-3.80101	1.11571						-4.83945	-1.35						-4.20157	-0.67						-4.20177	0.457143						-3.79234	-1.41143						-4.85562	-2.85714						-4.85162	7.46286
	-3.79763	1.11714						-4.83762	-1.35						-4.19886	-0.667143						-4.19916	0.451429						-3.78883	-1.42						-4.85407	-2.86143						-4.85007	7.45286
	-3.79425	1.11857						-4.83593	-1.34714						-4.19625	-0.665714						-4.19646	0.437143						-3.78546	-1.42857						-4.85214	-2.86429						-4.84823	7.44286
	-3.79101	1.11857						-4.83424	-1.34429						-4.19323	-0.68						-4.19364	0.432857						-3.78209	-1.43						-4.85047	-2.86571						-4.84654	7.43429
	-3.7875	1.11286						-4.83241	-1.34286						-4.19073	-0.69						-4.19093	0.431429						-3.77875	-1.43429						-4.84879	-2.86714						-4.84487	7.42714
	-3.78407	1.11286						-4.83085	-1.34143						-4.18802	-0.698571						-4.18823	0.427143						-3.77552	-1.43571						-4.84711	-2.86857						-4.84304	7.42143
	-3.78072	1.11571						-4.82929	-1.34143						-4.18543	-0.71						-4.18562	0.418571						-3.77216	-1.43						-4.84543	-2.87143						-4.84162	7.41571
	-3.77749	1.11857						-4.8276	-1.34143						-4.18271	-0.712857						-4.18291	0.412857						-3.76855	-1.43						-4.84362	-2.87571						-4.83991	7.41143
	-3.77412	1.12						-4.8259	-1.34143						-4.1799	-0.71						-4.18031	0.407143						-3.7653	-1.43714						-4.84218	-2.88143						-4.83822	7.40428
	-3.7705	1.11714						-4.82409	-1.34286						-4.17719	-0.712857						-4.1774	0.401429						-3.76194	-1.44714						-4.84049	-2.88714						-4.83653	7.39857
	-3.76738	1.11						-4.82252	-1.34714						-4.17458	-0.715714						-4.17479	0.397143						-3.7586	-1.45143						-4.83879	-2.89286						-4.83472	7.39143
	-3.7639	1.10286						-4.82096	-1.35						-4.17188	-0.7						-4.17208	0.385714						-3.75523	-1.45714						-4.83712	-2.89714						-4.83329	7.38571
	-3.76052	1.09571						-4.81926	-1.35143						-4.16917	-0.581429						-4.16948	0.371429						-3.75187	-1.46143						-4.8348	-2.90286						-4.83163	7.38286
	-3.75729	1.08857						-4.81731	-1.35286						-4.16604	-0.447143						-4.16677	0.365714						-3.74837	-1.46714						-4.83377	-2.91						-4.82993	7.38
	-3.75366	1.08571						-4.81509	-1.35286						-4.16385	-0.394286						-4.16416	0.361429						-3.74502	-1.47143						-4.83196	-2.91571						-4.82825	7.37857
	-3.75055	1.08143						-4.81405	-1.35286						-4.16104	-0.348571						-4.16125	0.357143						-3.74177	-1.47714						-4.8303	-2.92						-4.8258	7.37714
	-3.74718	1.08						-4.81236	-1.35143						-4.15834	-0.361429						-4.15864	0.35						-3.73844	-1.48						-4.82861	-2.92571						-4.82476	7.37429
	-3.74368	1.08						-4.81067	-1.34429						-4.15573	-0.468571						-4.15594	0.354286						-3.73506	-1.48429						-4.82667	-2.93286						-4.82308	7.37143
	-3.74033	1.07857						-4.80898	-1.33714						-4.15292	-0.558571						-4.15323	0.36						-3.7317	-1.49429						-4.82523	-2.94143						-4.82138	7.37
	-3.73683	1.07286						-4.80716	-1.33143						-4.15042	-0.612857						-4.15062	0.361429						-3.7282	-1.5						-4.82353	-2.95						-4.8197	7.36857
	-3.73386	1.06857						-4.80572	-1.32571						-4.14771	-0.641429						-4.14791	0.365714						-3.72485	-1.5						-4.82198	-2.95857						-4.81789	7.36428
	-3.73034	1.06						-4.80403	-1.32						-4.14489	-0.67						-4.14375	0.365714						-3.7215	-1.5						-4.8203	-2.96571						-4.81632	7.35857
	-3.72696	1.05143						-4.80234	-1.31286						-4.14219	-0.698571						-4.14114	0.365714						-3.71815	-1.50143						-4.81836	-2.97286						-4.81477	7.35143
	-3.72346	1.05						-4.80065	-1.30714						-4.13938	-0.711429						-4.13843	0.364286						-3.71491	-1.50286						-4.81693	-2.97857						-4.81308	7.34571
	-3.71949	1.04857						-4.79882	-1.31143						-4.13688	-0.722857						-4.13573	0.367143						-3.71155	-1.5						-4.81523	-2.98286						-4.81142	7.34
	-3.71678	1.04571						-4.79712	-1.31714						-4.13418	-0.725714						-4.13312	0.375714						-3.70794	-1.5						-4.81356	-2.98571						-4.80947	7.33429
	-3.71343	1.04286						-4.79544	-1.32429						-4.13157	-0.715714						-4.13031	0.368571						-3.7046	-1.50286						-4.81174	-2.98714						-4.80778	7.33
	-3.7102	1.04429						-4.79387	-1.32714						-4.12875	-0.715714						-4.1276	0.361429						-3.70137	-1.50429						-4.80979	-2.99286						-4.80622	7.32571
	-3.70684	1.05						-4.79218	-1.32714						-4.12584	-0.72						-4.125	0.364286						-3.69803	-1.49857						-4.80838	-2.99571						-4.80453	7.32
	-3.70309	1.04857						-4.79023	-1.32857						-4.12334	-0.722857						-4.12229	0.362857						-3.69468	-1.49286						-4.80669	-3.00143						-4.80286	7.31429
	-3.69996	1.04286						-4.7888	-1.33429						-4.12073	-0.734286						-4.11958	0.367143						-3.69105	-1.49429						-4.80502	-3.00571						-4.80093	7.30857
	-3.69658	1.04						-4.7871	-1.33429						-4.11802	-0.745714						-4.11698	0.362857						-3.6878	-1.5						-4.80343	-3.00857						-4.79953	7.30143
	-3.69321	1.04						-4.78554	-1.33571						-4.11542	-0.752857						-4.11416	0.347143						-3.68443	-1.5						-4.8015	-3.01						-4.79783	7.29429
	-3.68998	1.04						-4.78385	-1.33571						-4.1124	-0.758571						-4.11146	0.327143						-3.68109	-1.5						-4.80008	-3.01						-4.79615	7.28714
	-3.68637	1.04143						-4.78189	-1.34143						-4.10991	-0.755714						-4.10874	0.322857						-3.67773	-1.50571						-4.7984	-3.01286						-4.79447	7.28143
	-3.68303	1.04429						-4.78046	-1.34571						-4.10719	-0.75						-4.10615	0.318571						-3.67449	-1.51286						-4.79673	-3.01714						-4.79264	7.27571
	-3.67967	1.04857						-4.77877	-1.34714						-4.10459	-0.752857						-4.10344	0.315714						-3.67087	-1.52						-4.79504	-3.02286						-4.7911	7.27143
	-3.67633	1.05						-4.77694	-1.34857						-4.10188	-0.764286						-4.10073	0.307143						-3.6675	-1.52714						-4.79271	-3.02714						-4.78956	7.26571
	-3.67311	1.05143						-4.77525	-1.34714						-4.09875	-0.765714						-4.09791	0.3						-3.66428	-1.53286						-4.79155	-3.03						-4.78762	7.26286
	-3.66949	1.05714						-4.77304	-1.34857						-4.09636	-0.762857						-4.09531	0.3						-3.66091	-1.53857						-4.78988	-3.03						-4.78594	7.26
	-3.66613	1.05857						-4.77201	-1.35286						-4.09375	-0.76						-4.0926	0.301429						-3.65756	-1.54143						-4.7882	-3.03						-4.78362	7.26
	-3.66288	1.05857						-4.77031	-1.35571						-4.09104	-0.762857						-4.09	0.302857						-3.6542	-1.54714						-4.78665	-3.03286						-4.78259	7.26143
	-3.65952	1.06429						-4.76861	-1.36143						-4.08834	-0.771428						-4.08728	0.304286						-3.65069	-1.55						-4.78459	-3.03571						-4.7809	7.26286
	-3.65617	1.07						-4.76693	-1.36571						-4.08552	-0.771428						-4.08458	0.297143						-3.64734	-1.55						-4.78315	-3.03857						-4.77935	7.26429
	-3.65268	1.07						-4.7651	-1.36857						-4.08302	-0.77						-4.08177	0.291429						-3.64398	-1.55571						-4.78147	-3.04						-4.77767	7.26429
	-3.64946	1.07						-4.76367	-1.37143						-4.08021	-0.77						-4.07917	0.294286						-3.64075	-1.56						-4.7798	-3.04143						-4.77571	7.26143
	-3.6462	1.07						-4.76198	-1.37714						-4.07751	-0.772857						-4.07646	0.29						-3.6374	-1.56286						-4.77813	-3.04571						-4.7743	7.26
	-3.64271	1.06429						-4.76028	-1.38286						-4.0749	-0.775714						-4.07374	0.282857						-3.63403	-1.56857						-4.7763	-3.05286						-4.77261	7.25714
	-3.63936	1.06						-4.75846	-1.38857						-4.07208	-0.78						-4.07115	0.277143						-3.63042	-1.57429						-4.77487	-3.06143						-4.77095	7.25143
	-3.63534	1.05714						-4.75651	-1.39						-4.06958	-0.785714						-4.06844	0.281429						-3.62721	-1.57857						-4.77319	-3.06714						-4.76913	7.24286
	-3.63266	1.05143						-4.75507	-1.39						-4.06688	-0.791429						-4.06562	0.27						-3.62386	-1.58						-4.77137	-3.07						-4.76718	7.23286
	-3.6293	1.05						-4.75338	-1.39286						-4.06407	-0.791429						-4.06291	0.251429						-3.6205	-1.58						-4.76968	-3.07						-4.76575	7.22286
	-3.62581	1.05286						-4.75169	-1.39571						-4.06136	-0.798571						-4.06031	0.244286						-3.61715	-1.58						-4.76775	-3.07						-4.76407	7.21286
	-3.62247	1.05143						-4.75012	-1.39857						-4.05855	-0.8						-4.0576	0.24						-3.61381	-1.58571						-4.76633	-3.07143						-4.76239	7.20429
	-3.61886	1.05						-4.74817	-1.40143						-4.05605	-0.808571						-4.05499	0.235714						-3.61031	-1.59						-4.76464	-3.07429						-4.7607	7.19714
	-3.61576	1.05						-4.74674	-1.40143						-4.05334	-0.824286						-4.05229	0.23						-3.60693	-1.59286						-4.76296	-3.07714						-4.75887	7.19143
	-3.61238	1.04429						-4.74505	-1.40429						-4.05053	-0.83						-4.04948	0.222857						-3.60357	-1.59857						-4.76128	-3.08						-4.75745	7.18571
	-3.60914	1.04143						-4.74335	-1.40714						-4.04792	-0.827143						-4.04677	0.212857						-3.60022	-1.6						-4.75948	-3.08						-4.75577	7.18286
	-3.60551	1.04143						-4.74179	-1.41						-4.04512	-0.834286						-4.04416	0.212857						-3.5969	-1.6						-4.75792	-3.08143						-4.75409	7.17714
	-3.60202	1.03571						-4.73984	-1.41571						-4.04261	-0.83						-4.04145	0.218571						-3.59357	-1.59857						-4.75626	-3.08429						-4.75242	7.17429
	-3.59893	1.02714						-4.73815	-1.41857						-4.0399	-0.82						-4.03874	0.214286						-3.59008	-1.59857						-4.75459	-3.08714						-4.75049	7.16857
	-3.59555	1.02286						-4.73659	-1.42286						-4.03719	-0.827143						-4.03614	0.21						-3.5867	-1.6						-4.75292	-3.09286						-4.74883	7.16429
	-3.59217	1.01571						-4.73488	-1.42714						-4.03459	-0.842857						-4.03333	0.204286						-3.58337	-1.6						-4.75049	-3.09571						-4.74715	7.15857
	-3.58892	1.00571						-4.7332	-1.43						-4.03126	-0.845714						-4.03062	0.197143						-3.58001	-1.6						-4.74947	-3.1						-4.7456	7.15429
	-3.58515	0.994286						-4.73086	-1.43286						-4.02907	-0.842857						-4.02791	0.19						-3.57676	-1.6						-4.7478	-3.10429						-4.74393	7.15143
	-3.58204	0.98						-4.72981	-1.43429						-4.02636	-0.842857						-4.02531	0.185714						-3.57341	-1.6						-4.74613	-3.10857						-4.74161	7.14714
	-3.57869	0.967143						-4.72825	-1.43286						-4.02376	-0.84						-4.02259	0.191429						-3.56981	-1.6						-4.74445	-3.11429						-4.74058	7.14429
	-3.57534	0.955714						-4.72655	-1.43714						-4.02105	-0.844286						-4.02	0.194286						-3.56647	-1.6						-4.7425	-3.11857						-4.73892	7.13857
	-3.57198	0.941429						-4.72486	-1.44143						-4.01802	-0.847143						-4.01708	0.2						-3.56325	-1.6						-4.7412	-3.12429						-4.73722	7.13286
	-3.56849	0.928571						-4.72304	-1.44571						-4.01553	-0.847143						-4.01448	0.202857						-3.55988	-1.6						-4.73941	-3.13						-4.73554	7.12714
	-3.56514	0.921429						-4.72147	-1.44857						-4.01293	-0.85						-4.01177	0.195714						-3.55651	-1.60571						-4.73772	-3.13571						-4.73361	7.12143
	-3.56177	0.915714						-4.71966	-1.45						-4.01021	-0.852857						-4.00906	0.184286						-3.55303	-1.61						-4.73615	-3.14143						-4.73219	7.11571
	-3.55852	0.91						-4.71795	-1.45						-4.00751	-0.855714						-4.00645	0.172857						-3.54966	-1.61429						-4.73421	-3.14571						-4.73038	7.11286
	-3.55515	0.908571						-4.71627	-1.45143						-4.00469	-0.854286						-4.00364	0.17						-3.54631	-1.62						-4.73251	-3.15						-4.72869	7.10714
	-3.55115	0.901429						-4.71445	-1.44571						-4.00208	-0.842857						-4.00093	0.172857						-3.54294	-1.62429						-4.73084	-3.15429						-4.72701	7.10429
	-3.54829	0.894286						-4.71301	-1.44						-3.99938	-0.821429						-3.99832	0.18						-3.5396	-1.63						-4.72917	-3.15714						-4.72508	7.10143
	-3.54492	0.892857						-4.71133	-1.43429						-3.99667	-0.817143						-3.99562	0.182857						-3.53635	-1.63714						-4.72759	-3.16						-4.72365	7.1
	-3.54167	0.891428						-4.70963	-1.43						-3.99407	-0.827143						-3.99292	0.184286						-3.53272	-1.65						-4.72565	-3.16143						-4.72195	7.1
	-3.5383	0.892857						-4.70793	-1.43143						-3.99125	-0.842857						-3.9903	0.175714						-3.52946	-1.65857						-4.72422	-3.16429						-4.72039	7.09857
	-3.53467	0.897143						-4.70612	-1.43286						-3.98875	-0.847143						-3.9876	0.177143						-3.5261	-1.65571						-4.72253	-3.16714						-4.71873	7.09571
	-3.53159	0.892857						-4.70467	-1.43571						-3.98595	-0.844286						-3.98478	0.174286						-3.52287	-1.65						-4.72084	-3.17286						-4.71678	7.09286
	-3.5282	0.89						-4.70299	-1.43714						-3.98324	-0.841429						-3.98209	0.165714						-3.5195	-1.65						-4.71917	-3.17714						-4.71537	7.09
	-3.5247	0.89						-4.70129	-1.44						-3.98053	-0.835714						-3.97948	0.154286						-3.51612	-1.65286						-4.71735	-3.18286						-4.7137	7.09
	-3.52149	0.891428						-4.6996	-1.44						-3.97656	-0.832857						-3.97677	0.148571						-3.51262	-1.66						-4.7159	-3.19						-4.71203	7.09
	-3.51797	0.897143						-4.69752	-1.44						-3.97385	-0.831429						-3.97416	0.142857						-3.50923	-1.66714						-4.7142	-3.19714						-4.71035	7.09
	-3.51473	0.9						-4.69608	-1.44286						-3.97105	-0.837143						-3.97146	0.141429						-3.50583	-1.67143						-4.71239	-3.20286						-4.70828	7.09
	-3.51137	0.9						-4.6944	-1.44571						-3.96834	-0.851429						-3.96864	0.137143						-3.50261	-1.67857						-4.71071	-3.21						-4.70674	7.08857
	-3.50788	0.9						-4.69284	-1.45						-3.96573	-0.865714						-3.96593	0.135714						-3.4992	-1.68714						-4.70841	-3.21714						-4.70507	7.08571
	-3.50453	0.904286						-4.69114	-1.45286						-3.96303	-0.872857						-3.96333	0.132857						-3.49584	-1.69571						-4.70738	-3.22286						-4.70351	7.08286
	-3.50103	0.915714						-4.68879	-1.45429						-3.96042	-0.872857						-3.96062	0.128571						-3.49234	-1.7						-4.70569	-3.22714						-4.70183	7.07857
	-3.4978	0.922857						-4.68776	-1.45429						-3.95761	-0.865714						-3.95791	0.121429						-3.489	-1.7						-4.70403	-3.23286						-4.69949	7.07571
	-3.49445	0.927143						-4.68607	-1.45						-3.95491	-0.855714						-3.9551	0.11						-3.48565	-1.70429						-4.70236	-3.23714						-4.69846	7.07286
	-3.49121	0.922857						-4.6845	-1.44571						-3.95219	-0.858572						-3.9525	0.0985714						-3.48241	-1.70857						-4.70052	-3.24429						-4.69677	7.07
	-3.48761	0.917143						-4.6828	-1.44571						-3.94959	-0.861429						-3.94978	0.0914286						-3.47902	-1.71286						-4.69896	-3.25143						-4.69508	7.07
	-3.48425	0.911429						-4.68085	-1.44571						-3.94688	-0.854286						-3.94708	0.0785714						-3.47564	-1.71857						-4.6973	-3.25714						-4.69341	7.07
	-3.48102	0.907143						-4.67929	-1.44429						-3.94407	-0.855714						-3.94447	0.07						-3.47215	-1.72						-4.69573	-3.26						-4.69159	7.06714
	-3.47765	0.901429						-4.6776	-1.44143						-3.94157	-0.862857						-3.94177	0.0728571						-3.46879	-1.72571						-4.69405	-3.26286						-4.68991	7.06429
	-3.47426	0.895714						-4.67591	-1.43571						-3.93885	-0.87						-3.93916	0.0728571						-3.46554	-1.73286						-4.69199	-3.26571						-4.68822	7.06143
	-3.47101	0.885714						-4.67422	-1.43143						-3.93604	-0.877143						-3.93624	0.0771429						-3.46216	-1.73857						-4.69045	-3.26857						-4.68652	7.06
	-3.467	0.88						-4.67239	-1.42571						-3.93345	-0.878571						-3.93364	0.0842857						-3.45879	-1.74571						-4.68877	-3.27						-4.68497	7.06
	-3.46405	0.878571						-4.67095	-1.42143						-3.93021	-0.884286						-3.93093	0.0871429						-3.45545	-1.75						-4.68708	-3.27286						-4.68304	7.05857
	-3.46081	0.872857						-4.66926	-1.41857						-3.92802	-0.895714						-3.92834	0.0885714						-3.45195	-1.75						-4.68554	-3.27571						-4.68161	7.05429
	-3.45742	0.868572						-4.66757	-1.42143						-3.92542	-0.901429						-3.92562	0.09						-3.44858	-1.75						-4.6836	-3.27857						-4.67994	7.04714
	-3.45407	0.87						-4.66588	-1.42714						-3.9226	-0.911429						-3.92281	0.0828572						-3.44521	-1.75						-4.68218	-3.28						-4.67825	7.03857
	-3.45059	0.872857						-4.66406	-1.43143						-3.9199	-0.92						-3.9201	0.0728571						-3.44199	-1.75						-4.68051	-3.28143						-4.67654	7.03286
	-3.44723	0.877143						-4.66263	-1.43429						-3.91708	-0.918571						-3.91749	0.0771429						-3.43863	-1.75						-4.67882	-3.28429						-4.67472	7.02714
	-3.44386	0.874286						-4.66094	-1.43857						-3.91458	-0.911429						-3.91479	0.0757143						-3.43525	-1.75						-4.67716	-3.28714						-4.67329	7.02429
	-3.44059	0.87						-4.65911	-1.44						-3.91188	-0.917143						-3.91208	0.0771429						-3.43176	-1.75						-4.67521	-3.29143						-4.67161	7.02143
	-3.43724	0.87						-4.65742	-1.44143						-3.90917	-0.925714						-3.90947	0.0742857						-3.42841	-1.74714						-4.6738	-3.29429						-4.66967	7.02
	-3.43374	0.87						-4.65546	-1.44						-3.90636	-0.928571						-3.90666	0.0728571						-3.42505	-1.74143						-4.67199	-3.29714						-4.66798	7.02
	-3.43062	0.871429						-4.65404	-1.43571						-3.90354	-0.93						-3.90396	0.0814286						-3.42167	-1.74						-4.67029	-3.30143						-4.66618	7.02
	-3.42698	0.878571						-4.65233	-1.44						-3.90105	-0.93						-3.90124	0.0885714						-3.41843	-1.74143						-4.6686	-3.30429						-4.66476	7.01714
	-3.42362	0.887143						-4.65065	-1.44714						-3.89834	-0.93						-3.89729	0.0828572						-3.41507	-1.74429						-4.66628	-3.30857						-4.66308	7.01429
	-3.42038	0.892857						-4.64908	-1.45143						-3.89574	-0.932857						-3.89458	0.0642857						-3.41157	-1.74857						-4.66524	-3.31429						-4.66139	7.01143
	-3.41675	0.898571						-4.64675	-1.45286						-3.89302	-0.928571						-3.89177	0.0542857						-3.40821	-1.75						-4.66355	-3.31714						-4.65971	7.01286
	-3.41364	0.9						-4.6457	-1.45						-3.89011	-0.925714						-3.88916	0.0514286						-3.40485	-1.75						-4.662	-3.32						-4.65739	7.01571
	-3.41041	0.9						-4.644	-1.45						-3.8876	-0.925714						-3.88646	0.05						-3.40149	-1.74714						-4.66032	-3.32						-4.65635	7.01857
	-3.40691	0.904286						-4.64232	-1.45143						-3.8849	-0.922857						-3.88375	0.0571429						-3.39823	-1.74143						-4.65839	-3.32143						-4.65466	7.02
	-3.40343	0.91						-4.64049	-1.45571						-3.8822	-0.915714						-3.88115	0.0671429						-3.39487	-1.74429						-4.65697	-3.32429						-4.65299	7.02
	-3.39992	0.905714						-4.63866	-1.46143						-3.87959	-0.912857						-3.87843	0.0671429						-3.39127	-1.74714						-4.65529	-3.32857						-4.65144	7.02
	-3.39682	0.901429						-4.6371	-1.46714						-3.87667	-0.917143						-3.87562	0.0585714						-3.38801	-1.74429						-4.65334	-3.33429						-4.64925	7.02
	-3.39348	0.901429						-4.63554	-1.46857						-3.87406	-0.912857						-3.87292	0.0571429						-3.38463	-1.74857						-4.65179	-3.33857						-4.64783	7.01857
	-3.39012	0.9						-4.63384	-1.46857						-3.87136	-0.917143						-3.87031	0.0614286						-3.3813	-1.75						-4.64986	-3.34429						-4.64615	7.01429
	-3.38661	0.898571						-4.63216	-1.46857						-3.86875	-0.927143						-3.8676	0.0714286						-3.37794	-1.75						-4.64844	-3.34714						-4.64446	7.00857
	-3.38261	0.898571						-4.63032	-1.47286						-3.86605	-0.927143						-3.86499	0.0714286						-3.37459	-1.75143						-4.64676	-3.35						-4.64279	7
	-3.38	0.9						-4.62877	-1.47714						-3.86292	-0.921429						-3.86229	0.0657143						-3.3711	-1.75714						-4.64507	-3.35286						-4.64096	6.99143
	-3.37664	0.9						-4.62721	-1.48286						-3.86073	-0.927143						-3.85948	0.0642857						-3.36773	-1.76						-4.64339	-3.35571						-4.63954	6.98286
	-3.37328	0.9						-4.62552	-1.49						-3.85793	-0.927143						-3.85677	0.0657143						-3.36439	-1.76						-4.64156	-3.35857						-4.63785	6.97429
	-3.36992	0.897143						-4.62382	-1.49429						-3.85522	-0.921429						-3.85416	0.0657143						-3.36115	-1.76571						-4.64001	-3.36143						-4.63617	6.96571
	-3.36617	0.888571						-4.622	-1.49286						-3.85261	-0.927143						-3.85145	0.0628571						-3.35778	-1.77						-4.63845	-3.36429						-4.63448	6.95857
	-3.36305	0.881428						-4.6203	-1.49						-3.84969	-0.925714						-3.84875	0.0557143						-3.35428	-1.77						-4.63677	-3.36714						-4.63267	6.95
	-3.35979	0.874286						-4.61861	-1.48714						-3.8472	-0.924286						-3.84613	0.05						-3.35091	-1.77						-4.6351	-3.37286						-4.63111	6.94143
	-3.35643	0.87						-4.61691	-1.48714						-3.84459	-0.928571						-3.84334	0.0371429						-3.34755	-1.76714						-4.63315	-3.37571						-4.62928	6.93286
	-3.35308	0.874286						-4.61523	-1.48571						-3.84177	-0.931429						-3.84062	0.0242857						-3.34421	-1.76143						-4.63148	-3.38143						-4.6276	6.92429
	-3.34947	0.88						-4.6134	-1.48429						-3.83907	-0.94						-3.83791	0.0157143						-3.3411	-1.76						-4.62991	-3.38571						-4.62592	6.91714
	-3.34623	0.88						-4.61198	-1.48571						-3.83626	-0.947143						-3.83531	0.0157143						-3.33761	-1.76						-4.62824	-3.38857						-4.6241	6.91
	-3.34287	0.88						-4.61028	-1.48857						-3.83376	-0.947143						-3.83259	0.0257143						-3.33398	-1.76						-4.62653	-3.39143						-4.62269	6.90429
	-3.33953	0.88						-4.60858	-1.49429						-3.83104	-0.952857						-3.83	0.0257143						-3.33063	-1.76						-4.62421	-3.39429						-4.62102	6.89857
	-3.33616	0.884286						-4.60689	-1.49714						-3.82824	-0.954286						-3.82707	0.0271429						-3.32729	-1.76143						-4.62319	-3.39857						-4.61932	6.89429
	-3.33264	0.891428						-4.60468	-1.49714						-3.82552	-0.958571						-3.82448	0.0285714						-3.32406	-1.76143						-4.62148	-3.40429						-4.61763	6.89
	-3.32927	0.897143						-4.60364	-1.49429						-3.82272	-0.962857						-3.82176	0.02						-3.32072	-1.76						-4.61979	-3.40714						-4.61529	6.88571
	-3.32604	0.9						-4.60194	-1.49143						-3.82021	-0.962857						-3.81916	0.0185714						-3.31736	-1.76286						-4.61825	-3.41						-4.61425	6.88286
	-3.32266	0.9						-4.60012	-1.48857						-3.81761	-0.962857						-3.81646	0.02						-3.31375	-1.76286						-4.6163	-3.41						-4.61268	6.88
	-3.31941	0.9						-4.59843	-1.48286						-3.8149	-0.964286						-3.81375	0.0242857						-3.31053	-1.76						-4.61463	-3.41						-4.61073	6.88
	-3.31581	0.898571						-4.59648	-1.48						-3.8122	-0.975714						-3.81094	0.0271429						-3.30717	-1.76429						-4.61296	-3.41						-4.60904	6.87857
	-3.31259	0.898571						-4.59504	-1.47857						-3.80918	-0.984286						-3.80834	0.0242857						-3.30379	-1.77						-4.61128	-3.41						-4.60722	6.87429
	-3.30909	0.895714						-4.59336	-1.48						-3.80677	-0.982857						-3.80562	0.0157143						-3.30043	-1.77429						-4.60961	-3.41143						-4.60579	6.86857
	-3.30571	0.891428						-4.59179	-1.48143						-3.80407	-0.978572						-3.80291	0.00428571						-3.29721	-1.78						-4.6078	-3.41429						-4.60411	6.86286
	-3.30246	0.89						-4.5901	-1.48286						-3.80137	-0.985714						-3.80031	0.00428571						-3.29359	-1.78						-4.60625	-3.41714						-4.60242	6.86286
	-3.29847	0.885714						-4.58814	-1.48429						-3.79875	-0.995714						-3.7976	0.00285714						-3.29023	-1.77571						-4.60457	-3.41857						-4.60076	6.86571
	-3.29578	0.88						-4.58671	-1.48571						-3.79552	-0.998571						-3.79478	0.00142857						-3.28699	-1.77714						-4.60301	-3.41857						-4.59881	6.87
	-3.29243	0.878571						-4.58502	-1.48571						-3.79323	-0.995714						-3.79208	-0.00142857						-3.28363	-1.78571						-4.60132	-3.41857						-4.59737	6.87429
	-3.28893	0.872857						-4.58345	-1.48857						-3.79052	-0.991429						-3.78948	-0.00428571						-3.28025	-1.79						-4.59938	-3.41857						-4.5957	6.87714
	-3.28556	0.874286						-4.58177	-1.48857						-3.78792	-0.991429						-3.78677	-0.00285714						-3.277	-1.79						-4.59797	-3.42						-4.59414	6.88
	-3.28208	0.877143						-4.57968	-1.48857						-3.78521	-0.994286						-3.78416	-0.00857143						-3.27338	-1.79571						-4.59628	-3.41714						-4.59246	6.88286
	-3.27886	0.874286						-4.57825	-1.48857						-3.7824	-0.991429						-3.78145	-0.00857143						-3.27012	-1.8						-4.59459	-3.41429						-4.5904	6.88714
	-3.27551	0.875714						-4.57656	-1.48714						-3.77969	-0.992857						-3.77864	-0.00285714						-3.26676	-1.80143						-4.59278	-3.41286						-4.58883	6.89286
	-3.27229	0.871429						-4.57487	-1.48714						-3.77709	-0.99						-3.77593	0.01						-3.26339	-1.80714						-4.59085	-3.41429						-4.58715	6.9
	-3.26869	0.871429						-4.57317	-1.49143						-3.77439	-0.991429						-3.77333	0.0171429						-3.26002	-1.81						-4.58943	-3.41714						-4.58558	6.90571
	-3.26509	0.871429						-4.57136	-1.49286						-3.77177	-1						-3.77063	0.00714286						-3.25678	-1.80857						-4.58775	-3.42286						-4.5839	6.91286
	-3.262	0.87						-4.56991	-1.49286						-3.76886	-1.00143						-3.76791	0						-3.25314	-1.80857						-4.58605	-3.42571						-4.58196	6.92143
	-3.25875	0.868572						-4.56823	-1.49143						-3.76636	-1.00143						-3.7651	0.00857143						-3.24989	-1.81						-4.58448	-3.43143						-4.58053	6.93
	-3.25541	0.862857						-4.56653	-1.48571						-3.76376	-0.997143						-3.7625	0.02						-3.24653	-1.81						-4.58216	-3.43571						-4.57885	6.94
	-3.25205	0.86						-4.56484	-1.48143						-3.76094	-0.992857						-3.75979	0.0242857						-3.24317	-1.81						-4.58111	-3.43857						-4.57727	6.94714
	-3.24829	0.854286						-4.56263	-1.47571						-3.75823	-0.984286						-3.75707	0.0114286						-3.23993	-1.81571						-4.5794	-3.44286						-4.5756	6.95286
	-3.24519	0.848571						-4.56132	-1.47286						-3.75542	-0.984286						-3.75447	0.00285714						-3.23632	-1.82						-4.57772	-3.44571						-4.57328	6.95857
	-3.24186	0.842857						-4.55963	-1.46857						-3.75292	-0.99						-3.75177	0						-3.23298	-1.82429						-4.57605	-3.44857						-4.57199	6.96429
	-3.23848	0.834286						-4.55794	-1.46571						-3.75022	-0.984286						-3.74916	-0.00142857						-3.22962	-1.83429						-4.57397	-3.45286						-4.57031	6.96714
	-3.2351	0.827143						-4.55638	-1.46286						-3.7474	-0.982857						-3.74624	0.00142857						-3.22629	-1.84						-4.57254	-3.45714						-4.56864	6.97
	-3.23161	0.814286						-4.55442	-1.46143						-3.74469	-0.98						-3.74365	0.00285714						-3.22305	-1.84571						-4.57085	-3.46286						-4.56695	6.97143
	-3.22825	0.8						-4.55299	-1.46429						-3.74188	-0.971429						-3.74093	0.00285714						-3.21969	-1.85						-4.56918	-3.46857						-4.56516	6.97143
	-3.22488	0.791429						-4.5513	-1.47						-3.73938	-0.978572						-3.73833	-0.00428571						-3.21605	-1.84714						-4.56751	-3.47429						-4.56361	6.97143
	-3.22166	0.79						-4.54961	-1.47571						-3.73677	-0.982857						-3.73563	-0.00857143						-3.21282	-1.84143						-4.5657	-3.47714						-4.56206	6.96714
	-3.21828	0.787143						-4.54805	-1.47571						-3.73407	-0.988572						-3.73281	-0.0185714						-3.20948	-1.84						-4.56426	-3.48						-4.56038	6.96429
	-3.21426	0.781429						-4.54609	-1.47714						-3.73126	-0.988572						-3.73009	-0.0242857						-3.20613	-1.84						-4.56259	-3.48						-4.5587	6.95857
	-3.21142	0.78						-4.54466	-1.47714						-3.72803	-0.987143						-3.7275	-0.0214286						-3.20277	-1.84						-4.56091	-3.48286						-4.55676	6.95571
	-3.20806	0.78						-4.54297	-1.48143						-3.72584	-0.984286						-3.72479	-0.0157143						-3.19942	-1.84						-4.55924	-3.48						-4.55533	6.95571
	-3.20467	0.774286						-4.54115	-1.48571						-3.72324	-0.981429						-3.72208	-0.0242857						-3.19594	-1.84143						-4.55729	-3.42143						-4.55365	6.95571
	-3.20143	0.77						-4.53945	-1.49143						-3.72053	-0.98						-3.71948	-0.0357143						-3.19258	-1.84857						-4.55586	-3.26857						-4.55196	6.95571
	-3.19783	0.768571						-4.53763	-1.49714						-3.71793	-0.985714						-3.71676	-0.0371429						-3.18923	-1.85714						-4.55406	-3.04143						-4.55016	6.95286
	-3.19474	0.762857						-4.53606	-1.5						-3.71491	-0.995714						-3.71395	-0.0357143						-3.18587	-1.86						-4.55239	-2.80429						-4.54821	6.95143
	-3.19138	0.76						-4.53451	-1.50429						-3.7124	-1						-3.71124	-0.0428571						-3.18251	-1.86286						-4.55072	-2.63714						-4.54678	6.94857
	-3.18789	0.76						-4.53281	-1.50714						-3.70969	-1.00286						-3.70864	-0.05						-3.17917	-1.86857						-4.54878	-2.56571						-4.5451	6.94571
	-3.18455	0.762857						-4.53111	-1.50714						-3.70709	-1.00857						-3.70594	-0.05						-3.17568	-1.87286						-4.54737	-2.56						-4.54343	6.94286
	-3.18092	0.768571						-4.5293	-1.50857						-3.70439	-1.01						-3.70332	-0.0585714						-3.17231	-1.87857						-4.54568	-2.6						-4.54176	6.94
	-3.17782	0.77						-4.52786	-1.51286						-3.70157	-1.01143						-3.70041	-0.0614286						-3.16906	-1.88						-4.544	-2.66714						-4.53994	6.94
	-3.17447	0.767143						-4.52617	-1.51857						-3.69886	-1.01						-3.69781	-0.0585714						-3.16569	-1.88						-4.54233	-2.75						-4.53851	6.93714
	-3.17096	0.764286						-4.52447	-1.52571						-3.69625	-1.00571						-3.6951	-0.0557143						-3.16234	-1.88429						-4.54001	-2.84857						-4.53681	6.93429
	-3.16761	0.764286						-4.52278	-1.53143						-3.69354	-1.01						-3.69249	-0.0514286						-3.15909	-1.88429						-4.53899	-2.94286						-4.53514	6.93429
	-3.16415	0.765714						-4.52044	-1.53571						-3.69095	-1.01429						-3.68978	-0.0385714						-3.15546	-1.88						-4.53729	-3.03571						-4.53345	6.93571
	-3.16105	0.761428						-4.51927	-1.54143						-3.68802	-1.02						-3.68709	-0.0385714						-3.15221	-1.88429						-4.53549	-3.12143						-4.53126	6.93857
	-3.15759	0.755714						-4.51758	-1.54714						-3.68552	-1.02714						-3.68427	-0.0428571						-3.14886	-1.89						-4.5338	-3.19429						-4.52994	6.94
	-3.15435	0.752857						-4.51588	-1.55						-3.68272	-1.04429						-3.68166	-0.0457143						-3.14547	-1.89571						-4.532	-3.26						-4.52825	6.94
	-3.15072	0.754286						-4.51419	-1.55286						-3.68011	-1.05857						-3.67895	-0.0542857						-3.1421	-1.90714						-4.53044	-3.31429						-4.52654	6.94
	-3.14723	0.754286						-4.51236	-1.55429						-3.6774	-1.06571						-3.67625	-0.0557143						-3.13888	-1.91714						-4.52876	-3.35143						-4.52486	6.94
	-3.14414	0.754286						-4.51093	-1.55571						-3.67459	-1.07429						-3.67365	-0.0528571						-3.13526	-1.92						-4.52719	-3.37857						-4.52302	6.93857
	-3.14079	0.758571						-4.50924	-1.56						-3.67209	-1.07857						-3.67094	-0.0557143						-3.13189	-1.92571						-4.5255	-3.4						-4.52159	6.93571
	-3.13743	0.757143						-4.50755	-1.56143						-3.66938	-1.07857						-3.66812	-0.0571429						-3.12866	-1.93143						-4.52355	-3.41714						-4.51993	6.93143
	-3.13409	0.758571						-4.50599	-1.56286						-3.66657	-1.08						-3.66542	-0.0614286						-3.12532	-1.93714						-4.52212	-3.43143						-4.51825	6.92571
	-3.13022	0.762857						-4.50404	-1.56571						-3.66386	-1.08143						-3.6628	-0.0657143						-3.12197	-1.93571						-4.52043	-3.44143						-4.51657	6.92286
	-3.12725	0.768571						-4.5026	-1.57						-3.66073	-1.08429						-3.6601	-0.0614286						-3.11862	-1.93714						-4.51886	-3.45						-4.51476	6.91857
	-3.12391	0.77						-4.50077	-1.57714						-3.65855	-1.09						-3.6575	-0.06						-3.11503	-1.94						-4.51718	-3.45714						-4.51319	6.91429
	-3.12057	0.772857						-4.49908	-1.58143						-3.65595	-1.09857						-3.65479	-0.0571429						-3.11177	-1.94						-4.51522	-3.46286						-4.51138	6.90714
	-3.11721	0.778571						-4.4974	-1.58143						-3.65178	-1.10286						-3.65198	-0.0585714						-3.10841	-1.94						-4.51365	-3.47						-4.5097	6.89857
	-3.11372	0.778571						-4.49544	-1.58						-3.64906	-1.11429						-3.64927	-0.0571429						-3.10502	-1.93857						-4.51199	-3.47571						-4.50802	6.89
	-3.11035	0.772857						-4.494	-1.57857						-3.64636	-1.12143						-3.64667	-0.0628571						-3.10176	-1.93429						-4.51032	-3.48143						-4.50622	6.88429
	-3.10697	0.768571						-4.49232	-1.57571						-3.64376	-1.11						-3.64395	-0.0714286						-3.09839	-1.92857						-4.50864	-3.48429						-4.50467	6.88143
	-3.10372	0.765714						-4.49076	-1.57571						-3.64094	-1.10714						-3.64124	-0.0757143						-3.09489	-1.92286						-4.50671	-3.48429						-4.50298	6.88
	-3.10038	0.768571						-4.48906	-1.57857						-3.63844	-1.11						-3.63864	-0.0857143						-3.09152	-1.91714						-4.50529	-3.48429						-4.50143	6.87714
	-3.09677	0.77						-4.48711	-1.58143						-3.63552	-1.09857						-3.63583	-0.09						-3.08816	-1.91143						-4.5036	-3.48429						-4.49975	6.87143
	-3.09367	0.77						-4.48567	-1.58						-3.63293	-1.09429						-3.63312	-0.0971429						-3.0848	-1.91						-4.50192	-3.48714						-4.49782	6.86429
	-3.09019	0.765714						-4.48398	-1.57429						-3.63021	-1.09857						-3.63042	-0.09						-3.08156	-1.90429						-4.50024	-3.49						-4.4964	6.85714
	-3.08681	0.758571						-4.48241	-1.56571						-3.62709	-1.09429						-3.62781	-0.0857143						-3.0782	-1.89571						-4.49803	-3.49						-4.49471	6.85286
	-3.08344	0.752857						-4.48047	-1.56143						-3.62491	-1.09						-3.62511	-0.0914286						-3.0746	-1.89143						-4.49688	-3.49						-4.49304	6.85
	-3.07995	0.745714						-4.47825	-1.55857						-3.6222	-1.08857						-3.62249	-0.0957143						-3.07137	-1.89714						-4.49507	-3.49						-4.49123	6.84714
	-3.07684	0.744286						-4.47722	-1.55857						-3.61938	-1.09143						-3.61958	-0.0985714						-3.06801	-1.90286						-4.49339	-3.49						-4.4889	6.84286
	-3.07347	0.742857						-4.47551	-1.56						-3.61677	-1.1						-3.61697	-0.0985714						-3.0646	-1.91						-4.4917	-3.49						-4.48785	6.83714
	-3.06999	0.74						-4.47382	-1.56						-3.61385	-1.11143						-3.61427	-0.1						-3.06135	-1.91571						-4.48989	-3.49						-4.48618	6.83286
	-3.06663	0.74						-4.47214	-1.55714						-3.61136	-1.11571						-3.61166	-0.111429						-3.058	-1.92						-4.48846	-3.49						-4.48449	6.83
	-3.06303	0.74						-4.4703	-1.55571						-3.60876	-1.11571						-3.60895	-0.108571						-3.05439	-1.92571						-4.48677	-3.49286						-4.4828	6.83
	-3.05992	0.745714						-4.46887	-1.55429						-3.60605	-1.11857						-3.60625	-0.107143						-3.05115	-1.93						-4.48509	-3.49571						-4.48099	6.83143
	-3.05656	0.748571						-4.46718	-1.55286						-3.60323	-1.12143						-3.60343	-0.114286						-3.04779	-1.93429						-4.48343	-3.49857						-4.47945	6.83429
	-3.05329	0.742857						-4.46549	-1.55571						-3.60042	-1.12286						-3.60082	-0.117143						-3.04444	-1.93714						-4.48147	-3.5						-4.47789	6.84
	-3.04968	0.742857						-4.4638	-1.55571						-3.59792	-1.12714						-3.59812	-0.124286						-3.04108	-1.93143						-4.48003	-3.5						-4.47621	6.84714
	-3.04578	0.741429						-4.46197	-1.56						-3.59521	-1.13143						-3.59542	-0.127143						-3.03762	-1.93						-4.47835	-3.5						-4.47453	6.85429
	-3.04307	0.738572						-4.46028	-1.56429						-3.59261	-1.13143						-3.5928	-0.128571						-3.03424	-1.93						-4.47668	-3.5						-4.47261	6.86286
	-3.03985	0.732857						-4.45859	-1.56714						-3.58991	-1.13714						-3.5901	-0.131429						-3.03088	-1.93571						-4.47485	-3.5						-4.47092	6.87143
	-3.03636	0.724286						-4.45703	-1.57143						-3.58687	-1.15						-3.58728	-0.137143						-3.02762	-1.94						-4.47292	-3.50143						-4.46925	6.88
	-3.03288	0.714286						-4.45533	-1.57143						-3.58438	-1.16						-3.58458	-0.142857						-3.02426	-1.94						-4.47146	-3.50429						-4.46769	6.88857
	-3.02936	0.705714						-4.45337	-1.57286						-3.58178	-1.15571						-3.58198	-0.15						-3.02092	-1.94429						-4.46991	-3.50714						-4.46602	6.89571
	-3.02625	0.7						-4.45194	-1.57429						-3.57906	-1.14571						-3.57926	-0.155714						-3.01742	-1.94571						-4.46822	-3.51143						-4.46408	6.90429
	-3.02289	0.7						-4.45026	-1.57286						-3.57636	-1.14714						-3.57666	-0.157143						-3.01405	-1.94429						-4.46653	-3.51429						-4.46265	6.91286
	-3.01953	0.7						-4.44857	-1.57						-3.57355	-1.14714						-3.57395	-0.154286						-3.01069	-1.94857						-4.46459	-3.51714						-4.46095	6.92286
	-3.01613	0.705714						-4.447	-1.56429						-3.57095	-1.14143						-3.57115	-0.154286						-3.00733	-1.95						-4.46317	-3.52143						-4.45927	6.93143
	-3.01262	0.714286						-4.44504	-1.56						-3.56824	-1.14429						-3.56843	-0.158571						-3.00409	-1.95						-4.46148	-3.52429						-4.4576	6.94
	-3.00938	0.72						-4.44362	-1.55714						-3.56553	-1.15						-3.56583	-0.167143						-3.00074	-1.95						-4.45979	-3.52714						-4.45578	6.94571
	-3.00601	0.724286						-4.44193	-1.55286						-3.56292	-1.15429						-3.56311	-0.171429						-2.99712	-1.95143						-4.45823	-3.53						-4.45424	6.95143
	-3.00265	0.727143						-4.4401	-1.54286						-3.55969	-1.15857						-3.56042	-0.178571						-2.99376	-1.95143						-4.45588	-3.53143						-4.45269	6.95571
	-2.99931	0.718571						-4.4384	-1.53286						-3.5574	-1.15571						-3.5576	-0.175714						-2.99051	-1.95143						-4.45459	-3.53429						-4.45075	6.95857
	-2.99583	0.707143						-4.43606	-1.52429						-3.55469	-1.15429						-3.55499	-0.17						-2.98715	-1.95714						-4.45292	-3.53714						-4.44906	6.96
	-2.99247	0.698571						-4.43503	-1.52						-3.55209	-1.15143						-3.55229	-0.162857						-2.98378	-1.96						-4.45135	-3.54						-4.44675	6.96286
	-2.98912	0.684286						-4.43346	-1.51714						-3.54938	-1.15571						-3.54958	-0.158571						-2.98043	-1.96						-4.44966	-3.54						-4.44571	6.96571
	-2.98576	0.668571						-4.43177	-1.51714						-3.54656	-1.15571						-3.54697	-0.158571						-2.97696	-1.96						-4.44772	-3.54						-4.44404	6.96857
	-2.98251	0.658571						-4.43006	-1.51857						-3.54406	-1.15429						-3.54426	-0.151429						-2.97361	-1.95429						-4.44629	-3.54						-4.44248	6.97143
	-2.97887	0.651429						-4.42825	-1.52						-3.54136	-1.16						-3.54167	-0.148571						-2.97023	-1.95						-4.4446	-3.54286						-4.4408	6.97714
	-2.97578	0.641428						-4.42669	-1.52143						-3.53855	-1.16714						-3.53874	-0.145714						-2.96701	-1.95						-4.44304	-3.54571						-4.43887	6.98428
	-2.97218	0.634286						-4.42512	-1.52						-3.53594	-1.16571						-3.53614	-0.148571						-2.96366	-1.95						-4.44136	-3.54857						-4.43745	6.99286
	-2.96896	0.63						-4.42343	-1.52286						-3.53302	-1.15429						-3.53344	-0.155714						-2.96029	-1.95						-4.4394	-3.55						-4.43576	6.99714
	-2.9656	0.625714						-4.4216	-1.52429						-3.53053	-1.14429						-3.53083	-0.16						-2.95681	-1.94714						-4.43798	-3.55						-4.43408	7
	-2.96158	0.62						-4.41966	-1.52429						-3.52793	-1.13857						-3.52812	-0.16						-2.95346	-1.94429						-4.43605	-3.55286						-4.43215	7
	-2.95899	0.612857						-4.41822	-1.52429						-3.52511	-1.13286						-3.52531	-0.158571						-2.95011	-1.94286						-4.4345	-3.55714						-4.43033	7
	-2.9556	0.614286						-4.41653	-1.52429						-3.5224	-1.13143						-3.5226	-0.16						-2.94676	-1.94						-4.43281	-3.56143						-4.42891	7.00143
	-2.95198	0.62						-4.41484	-1.52857						-3.51959	-1.12429						-3.51999	-0.162857						-2.94339	-1.94						-4.43087	-3.56286						-4.42723	7.00429
	-2.94863	0.62						-4.41327	-1.53429						-3.51709	-1.12571						-3.51729	-0.148571						-2.94006	-1.94						-4.42944	-3.56429						-4.42556	7.00714
	-2.94516	0.62						-4.41132	-1.53571						-3.51438	-1.13571						-3.51458	-0.14						-2.93659	-1.94						-4.42777	-3.56429						-4.42388	7.01286
	-2.94207	0.62						-4.40989	-1.53714						-3.51177	-1.13						-3.51197	-0.14						-2.93323	-1.94286						-4.4261	-3.56286						-4.42194	7.01857
	-2.93871	0.615714						-4.40819	-1.53714						-3.50887	-1.12286						-3.50916	-0.144286						-2.92988	-1.94143						-4.42442	-3.56143						-4.42052	7.02714
	-2.93533	0.611429						-4.4065	-1.53857						-3.50605	-1.12143						-3.50646	-0.15						-2.92651	-1.94429						-4.42261	-3.56						-4.41885	7.03571
	-2.93184	0.61						-4.40494	-1.53857						-3.50355	-1.12143						-3.50374	-0.152857						-2.92324	-1.95143						-4.42106	-3.56						-4.41718	7.04286
	-2.92823	0.61						-4.40298	-1.53714						-3.50094	-1.12429						-3.50115	-0.145714						-2.91988	-1.95857						-4.41938	-3.56						-4.41548	7.04857
	-2.92527	0.61						-4.4013	-1.53571						-3.49823	-1.11857						-3.49843	-0.138571						-2.91626	-1.96						-4.41783	-3.56						-4.41365	7.05572
	-2.92178	0.605714						-4.39961	-1.53429						-3.49553	-1.11571						-3.49582	-0.142857						-2.91305	-1.96429						-4.41615	-3.56						-4.41195	7.06286
	-2.91853	0.6						-4.39805	-1.53286						-3.4924	-1.12714						-3.49291	-0.154286						-2.90969	-1.97						-4.41356	-3.55857						-4.41039	7.07286
	-2.91516	0.6						-4.39634	-1.53286						-3.4901	-1.14143						-3.49031	-0.164286						-2.90631	-1.97						-4.41252	-3.55857						-4.4087	7.08143
	-2.91142	0.6						-4.394	-1.53143						-3.4874	-1.14286						-3.4876	-0.178571						-2.90297	-1.97						-4.41084	-3.55857						-4.40701	7.08857
	-2.90833	0.598571						-4.39296	-1.53						-3.4847	-1.13714						-3.485	-0.185714						-2.89949	-1.97571						-4.40917	-3.55857						-4.40469	7.09429
	-2.90499	0.592857						-4.39127	-1.52857						-3.48209	-1.13571						-3.48229	-0.191429						-2.89612	-1.98143						-4.40762	-3.56						-4.40367	7.09714
	-2.90163	0.59						-4.38971	-1.52571						-3.47928	-1.12857						-3.47958	-0.185714						-2.89278	-1.98571						-4.40567	-3.56						-4.40198	7.1
	-2.89831	0.59						-4.38802	-1.52714						-3.47657	-1.13143						-3.47677	-0.172857						-2.88943	-1.99429						-4.40425	-3.56						-4.4003	7.1
	-2.89468	0.592857						-4.3862	-1.53						-3.47386	-1.14						-3.47416	-0.165714						-2.88605	-2						-4.40257	-3.56						-4.39874	7.1
	-2.89144	0.595714						-4.38463	-1.53286						-3.47125	-1.14571						-3.47145	-0.161429						-2.88282	-2						-4.40089	-3.56						-4.39679	7.09714
	-2.88809	0.591429						-4.38281	-1.53571						-3.46855	-1.15143						-3.46874	-0.181429						-2.8792	-2.00571						-4.3992	-3.56286						-4.39536	7.09143
	-2.88469	0.594286						-4.38111	-1.53714						-3.46574	-1.15571						-3.46615	-0.191429						-2.87596	-2.01429						-4.39738	-3.56571						-4.39342	7.08429
	-2.88135	0.6						-4.37942	-1.54286						-3.46324	-1.16143						-3.46343	-0.187143						-2.8726	-2.02						-4.3957	-3.57						-4.39174	7.07571
	-2.87748	0.6						-4.3776	-1.54571						-3.46042	-1.15714						-3.46062	-0.187143						-2.86925	-2.02571						-4.39402	-3.57429						-4.39018	7.06857
	-2.87453	0.597143						-4.37617	-1.54429						-3.45771	-1.16143						-3.45792	-0.192857						-2.86589	-2.03						-4.39232	-3.57714						-4.38826	7.06143
	-2.87115	0.591429						-4.37447	-1.54						-3.45511	-1.17143						-3.45531	-0.195714						-2.86251	-2.03						-4.39063	-3.58						-4.38684	7.05429
	-2.86792	0.59						-4.37278	-1.53571						-3.4522	-1.17857						-3.4526	-0.194286						-2.85902	-2.03						-4.38882	-3.58						-4.38515	7.04857
	-2.86456	0.59						-4.37109	-1.53429						-3.44969	-1.18286						-3.44999	-0.195714						-2.85564	-2.02714						-4.38741	-3.58143						-4.38346	7.04286
	-2.86095	0.59						-4.36927	-1.53						-3.44708	-1.18429						-3.44729	-0.207143						-2.85239	-2.02143						-4.38572	-3.58429						-4.38178	7.03714
	-2.85784	0.59						-4.36783	-1.52714						-3.44427	-1.18429						-3.44448	-0.212857						-2.84904	-2.01714						-4.38405	-3.58857						-4.38009	7.03429
	-2.85458	0.587143						-4.36615	-1.52714						-3.44157	-1.18143						-3.44177	-0.222857						-2.84567	-2.01143						-4.38237	-3.59429						-4.37852	7.03143
	-2.85096	0.581429						-4.36444	-1.52714						-3.43876	-1.18714						-3.43917	-0.235714						-2.84232	-2.01						-4.38042	-3.59714						-4.37682	7.03
	-2.84761	0.58						-4.36276	-1.52857						-3.43626	-1.19						-3.43645	-0.237143						-2.83884	-2.01						-4.37898	-3.6						-4.37513	7.02857
	-2.84412	0.58						-4.36066	-1.52857						-3.43355	-1.19571						-3.43375	-0.23						-2.83548	-2.01						-4.3773	-3.60286						-4.37347	7.02857
	-2.84103	0.585714						-4.35923	-1.52714						-3.43095	-1.20714						-3.43093	-0.22						-2.83215	-2.01						-4.37549	-3.60714						-4.3714	7.02714
	-2.83766	0.591429						-4.35755	-1.52857						-3.42803	-1.20857						-3.42833	-0.217143						-2.8288	-2.01						-4.37381	-3.61286						-4.36987	7.02714
	-2.83406	0.597143						-4.35586	-1.53						-3.4249	-1.20857						-3.42562	-0.215714						-2.82544	-2.01						-4.37146	-3.62						-4.36832	7.02429
	-2.83082	0.607143						-4.35429	-1.53286						-3.42271	-1.20429						-3.42291	-0.217143						-2.8222	-2.01						-4.37043	-3.62571						-4.36663	7.02429
	-2.82719	0.617143						-4.35194	-1.53857						-3.42011	-1.20286						-3.4203	-0.208571						-2.8187	-2.01						-4.36887	-3.62857						-4.36496	7.02286
	-2.82409	0.62						-4.35091	-1.54143						-3.4174	-1.20571						-3.41761	-0.205714						-2.81533	-2.01429						-4.36717	-3.63						-4.36262	7.02143
	-2.82073	0.621429						-4.34921	-1.53857						-3.41469	-1.20143						-3.415	-0.204286						-2.81195	-2.02						-4.36548	-3.63143						-4.36159	7.02143
	-2.81749	0.627143						-4.34765	-1.53429						-3.41177	-1.20571						-3.41208	-0.2						-2.8086	-2.02						-4.36354	-3.63429						-4.35993	7.02
	-2.81387	0.63						-4.34595	-1.53143						-3.40927	-1.20143						-3.40948	-0.197143						-2.80523	-2.02286						-4.36212	-3.63714						-4.35826	7.02
	-2.81037	0.631428						-4.34401	-1.52571						-3.4051	-1.20143						-3.40677	-0.191429						-2.802	-2.02857						-4.36043	-3.64						-4.35659	7.02143
	-2.80727	0.637143						-4.34232	-1.52						-3.4026	-1.19857						-3.40417	-0.192857						-2.79852	-2.03143						-4.35878	-3.64						-4.35465	7.02429
	-2.80391	0.64						-4.34075	-1.51286						-3.3999	-1.20571						-3.40145	-0.197143						-2.79502	-2.03714						-4.35711	-3.64						-4.35309	7.02571
	-2.80056	0.64						-4.33906	-1.50857						-3.39709	-1.20571						-3.39875	-0.204286						-2.79178	-2.03857						-4.35503	-3.64143						-4.3514	7.02571
	-2.7972	0.635714						-4.33736	-1.51						-3.39437	-1.19714						-3.39593	-0.204286						-2.78841	-2.03429						-4.35361	-3.64429						-4.3497	7.02286
	-2.79307	0.632857						-4.33554	-1.51						-3.39125	-1.19429						-3.39333	-0.2						-2.78507	-2.03429						-4.35192	-3.64714						-4.34802	7.02
	-2.79036	0.632857						-4.33398	-1.50714						-3.38907	-1.19286						-3.39062	-0.205714						-2.7817	-2.03286						-4.35021	-3.65286						-4.3462	7.02143
	-2.78701	0.63						-4.33242	-1.50143						-3.38636	-1.17571						-3.38792	-0.214286						-2.77824	-2.04						-4.34866	-3.65571						-4.34466	7.02429
	-2.78364	0.634286						-4.33072	-1.49714						-3.38376	-1.16714						-3.38531	-0.215714						-2.77488	-2.04857						-4.3467	-3.65857						-4.3431	7.02714
	-2.78041	0.64						-4.32903	-1.49714						-3.38094	-1.16286						-3.3825	-0.217143						-2.77155	-2.05429						-4.3453	-3.66						-4.34142	7.03143
	-2.77678	0.64						-4.32721	-1.49571						-3.37803	-1.16						-3.37978	-0.221429						-2.76818	-2.06571						-4.34362	-3.66						-4.33974	7.03429
	-2.77355	0.64						-4.32578	-1.49429						-3.37553	-1.16143						-3.37708	-0.225714						-2.76481	-2.07429						-4.34194	-3.66						-4.33781	7.04
	-2.77018	0.64						-4.32407	-1.49429						-3.37293	-1.16857						-3.37448	-0.221429						-2.76132	-2.08429						-4.34027	-3.66286						-4.3364	7.04857
	-2.76681	0.64						-4.32213	-1.49429						-3.37021	-1.17714						-3.37176	-0.212857						-2.75795	-2.09						-4.33834	-3.66571						-4.33472	7.05714
	-2.76345	0.64						-4.32044	-1.49429						-3.36761	-1.18571						-3.36916	-0.21						-2.7546	-2.08714						-4.33678	-3.67						-4.33279	7.06571
	-2.75996	0.64						-4.31862	-1.49						-3.36459	-1.19714						-3.36646	-0.217143						-2.75127	-2.08143						-4.3351	-3.67429						-4.33112	7.07286
	-2.75685	0.64						-4.31719	-1.48429						-3.36209	-1.2						-3.36364	-0.225714						-2.74804	-2.08143						-4.33343	-3.67857						-4.32932	7.07857
	-2.75324	0.64						-4.31549	-1.48						-3.35938	-1.20143						-3.36093	-0.232857						-2.74468	-2.08571						-4.33175	-3.68429						-4.32789	7.08429
	-2.74999	0.634286						-4.3138	-1.48286						-3.35678	-1.19857						-3.35833	-0.238571						-2.74132	-2.08857						-4.32939	-3.68857						-4.32619	7.08714
	-2.74662	0.63						-4.31211	-1.48571						-3.35406	-1.19571						-3.35561	-0.242857						-2.73773	-2.09						-4.32836	-3.69429						-4.32451	7.09286
	-2.74313	0.63						-4.30988	-1.49143						-3.35126	-1.20143						-3.35291	-0.252857						-2.73449	-2.09143						-4.3268	-3.7						-4.32284	7.09571
	-2.73989	0.627143						-4.30884	-1.49571						-3.34855	-1.21						-3.3501	-0.26						-2.73111	-2.09143						-4.32511	-3.70571						-4.32053	7.10143
	-2.73665	0.624286						-4.30716	-1.49857						-3.34594	-1.20429						-3.34749	-0.26						-2.72776	-2.09						-4.32343	-3.71143						-4.3195	7.10571
	-2.73303	0.621429						-4.30547	-1.5						-3.34324	-1.2						-3.34478	-0.264286						-2.72439	-2.09						-4.32149	-3.71571						-4.31783	7.10857
	-2.7298	0.621429						-4.30365	-1.5						-3.34052	-1.20429						-3.34208	-0.274286						-2.72089	-2.08429						-4.32007	-3.72143						-4.31615	7.11
	-2.72618	0.624286						-4.30169	-1.5						-3.33772	-1.20571						-3.33947	-0.278571						-2.71763	-2.07857						-4.31839	-3.72571						-4.31433	7.10714
	-2.72307	0.624286						-4.30025	-1.49857						-3.33522	-1.2						-3.33677	-0.277143						-2.71429	-2.07286						-4.31655	-3.73143						-4.3124	7.10429
	-2.71969	0.628571						-4.29857	-1.5						-3.3324	-1.20143						-3.33396	-0.271429						-2.71092	-2.07						-4.31486	-3.73571						-4.31096	7.09857
	-2.71646	0.624286						-4.297	-1.50286						-3.32969	-1.20143						-3.33125	-0.275714						-2.70756	-2.07143						-4.31303	-3.73857						-4.30927	7.09429
	-2.71283	0.62						-4.29531	-1.50714						-3.32709	-1.20286						-3.32864	-0.277143						-2.70421	-2.07714						-4.31147	-3.74						-4.3076	7.09143
	-2.70895	0.617143						-4.29349	-1.51143						-3.32386	-1.20286						-3.32594	-0.275714						-2.70073	-2.08						-4.3098	-3.74						-4.30592	7.08714
	-2.70621	0.612857						-4.29193	-1.51429						-3.32177	-1.2						-3.32332	-0.28						-2.69737	-2.07857						-4.30825	-3.74						-4.30411	7.08429
	-2.70284	0.611429						-4.29023	-1.51857						-3.31906	-1.20429						-3.32062	-0.277143						-2.694	-2.07286						-4.30657	-3.74						-4.30269	7.08143
	-2.69947	0.61						-4.28867	-1.52714						-3.31626	-1.20429						-3.3178	-0.277143						-2.69076	-2.07						-4.30465	-3.74						-4.30101	7.07714
	-2.69597	0.61						-4.28698	-1.53143						-3.31355	-1.20571						-3.3151	-0.27						-2.68739	-2.06714						-4.30323	-3.74						-4.29933	7.07429
	-2.69247	0.61						-4.28516	-1.53571						-3.31073	-1.21429						-3.3125	-0.258571						-2.68403	-2.06857						-4.30155	-3.74						-4.29765	7.07143
	-2.68938	0.61						-4.28346	-1.53714						-3.30824	-1.22571						-3.30978	-0.255714						-2.68055	-2.07						-4.29986	-3.74						-4.29571	7.07
	-2.68602	0.61						-4.28177	-1.53857						-3.30552	-1.23						-3.30708	-0.26						-2.67719	-2.06571						-4.2982	-3.74						-4.29404	7.07
	-2.68262	0.615714						-4.28006	-1.54429						-3.30293	-1.22714						-3.30447	-0.26						-2.67381	-2.06143						-4.29614	-3.73857						-4.29248	7.07
	-2.67927	0.62						-4.27838	-1.55						-3.30011	-1.22714						-3.30166	-0.261429						-2.67042	-2.05429						-4.29459	-3.73571						-4.2908	7.07
	-2.67582	0.622857						-4.27656	-1.55714						-3.29719	-1.23143						-3.29895	-0.261429						-2.66719	-2.05						-4.29303	-3.73429						-4.28912	7.07143
	-2.67244	0.628571						-4.27512	-1.56						-3.29469	-1.23571						-3.29635	-0.261429						-2.66386	-2.04571						-4.29135	-3.73286						-4.28719	7.07429
	-2.66907	0.627143						-4.27343	-1.56143						-3.29209	-1.23571						-3.29364	-0.254286						-2.66022	-2.04						-4.28969	-3.73571						-4.28577	7.07714
	-2.66572	0.627143						-4.27171	-1.56143						-3.28938	-1.23286						-3.29094	-0.258571						-2.65699	-2.04						-4.28736	-3.73571						-4.28409	7.08
	-2.66264	0.628571						-4.27004	-1.56						-3.28657	-1.23429						-3.28834	-0.262857						-2.65361	-2.04						-4.28631	-3.73857						-4.28241	7.08
	-2.65888	0.627143						-4.26783	-1.56143						-3.28375	-1.23429						-3.28542	-0.268571						-2.65024	-2.04143						-4.28464	-3.73857						-4.28073	7.08
	-2.65562	0.627143						-4.26678	-1.56429						-3.28126	-1.23143						-3.28281	-0.277143						-2.64699	-2.04571						-4.28296	-3.74						-4.27841	7.08
	-2.65227	0.624286						-4.26511	-1.57						-3.27855	-1.22						-3.28011	-0.272857						-2.64362	-2.05						-4.28127	-3.74						-4.27737	7.08
	-2.64889	0.618572						-4.26328	-1.57571						-3.27594	-1.21						-3.27749	-0.265714						-2.64014	-2.05143						-4.27947	-3.74						-4.2757	7.07857
	-2.64562	0.612857						-4.26158	-1.58						-3.27324	-1.21						-3.27479	-0.262857						-2.63676	-2.05857						-4.27777	-3.74						-4.27389	7.07571
	-2.64201	0.61						-4.25962	-1.58429						-3.27042	-1.21						-3.27208	-0.265714						-2.63342	-2.07						-4.27607	-3.74143						-4.27219	7.07286
	-2.63891	0.61						-4.2582	-1.58857						-3.26771	-1.20714						-3.26927	-0.267143						-2.63005	-2.07857						-4.27451	-3.74429						-4.27039	7.06857
	-2.63541	0.61						-4.2565	-1.59143						-3.2651	-1.20143						-3.26666	-0.271429						-2.62669	-2.08						-4.27283	-3.74571						-4.26883	7.06571
	-2.63206	0.61						-4.25494	-1.59286						-3.2624	-1.19857						-3.26396	-0.278571						-2.62346	-2.08						-4.27088	-3.74571						-4.26727	7.06143
	-2.62871	0.61						-4.25324	-1.59429						-3.25969	-1.20286						-3.26124	-0.281429						-2.61985	-2.08						-4.26944	-3.74286						-4.26557	7.05714
	-2.6247	0.61						-4.2513	-1.59714						-3.25657	-1.20714						-3.25865	-0.288571						-2.61659	-2.08						-4.26775	-3.74						-4.26388	7.05429
	-2.62197	0.61						-4.24986	-1.59857						-3.25427	-1.21143						-3.25583	-0.291429						-2.61323	-2.07857						-4.26605	-3.74						-4.26194	7.05
	-2.61873	0.61						-4.24817	-1.59429						-3.25156	-1.22143						-3.25312	-0.28						-2.60987	-2.07857						-4.2645	-3.73714						-4.26051	7.04571
	-2.6151	0.605714						-4.24661	-1.58857						-3.24886	-1.22429						-3.25041	-0.267143						-2.60651	-2.07857						-4.26255	-3.73429						-4.25883	7.04286
	-2.61185	0.6						-4.24491	-1.58286						-3.24625	-1.23429						-3.24781	-0.258571						-2.60326	-2.07286						-4.26112	-3.73143						-4.25727	7.04143
	-2.60823	0.6						-4.24284	-1.58143						-3.24344	-1.23857						-3.24511	-0.26						-2.59962	-2.07						-4.25943	-3.73						-4.25559	7.03857
	-2.60512	0.598571						-4.24128	-1.58429						-3.24094	-1.23286						-3.2425	-0.274286						-2.59627	-2.07429						-4.25774	-3.73						-4.2535	7.03571
	-2.60187	0.592857						-4.2397	-1.58571						-3.23802	-1.23571						-3.23979	-0.285714						-2.59301	-2.07429						-4.25592	-3.72714						-4.25207	7.03286
	-2.59851	0.585714						-4.23802	-1.59						-3.23543	-1.25						-3.23698	-0.292857						-2.58965	-2.07						-4.25398	-3.72429						-4.25039	7.03
	-2.59489	0.58						-4.23632	-1.59143						-3.23271	-1.25714						-3.23427	-0.29						-2.58629	-2.06571						-4.25255	-3.72143						-4.2487	7.03
	-2.59141	0.575714						-4.23449	-1.59143						-3.22989	-1.25						-3.23166	-0.297143						-2.58306	-2.06						-4.25087	-3.72						-4.24701	7.03
	-2.58831	0.572857						-4.23307	-1.59143						-3.2274	-1.24857						-3.22896	-0.294286						-2.57945	-2.06429						-4.24919	-3.72						-4.24509	7.03
	-2.58494	0.57						-4.23137	-1.58857						-3.22469	-1.24286						-3.22625	-0.29						-2.57609	-2.07						-4.24751	-3.72						-4.24366	7.03
	-2.58159	0.574286						-4.22968	-1.58857						-3.22188	-1.24857						-3.22343	-0.292857						-2.57273	-2.07						-4.24532	-3.72						-4.24198	7.03
	-2.57824	0.578571						-4.22799	-1.59						-3.21928	-1.25571						-3.22082	-0.288571						-2.5695	-2.07						-4.24429	-3.71714						-4.2403	7.03286
	-2.57449	0.572857						-4.22565	-1.59						-3.21636	-1.25857						-3.21812	-0.291429						-2.56615	-2.07						-4.24261	-3.71429						-4.23861	7.03571
	-2.57139	0.57						-4.22447	-1.59						-3.21387	-1.26143						-3.21542	-0.294286						-2.56252	-2.07						-4.24094	-3.71143						-4.23639	7.03857
	-2.56805	0.57						-4.22278	-1.59286						-3.21125	-1.26571						-3.2128	-0.295714						-2.55932	-2.07						-4.23926	-3.71						-4.23511	7.04
	-2.5647	0.57						-4.2211	-1.59429						-3.20855	-1.26714						-3.2101	-0.3						-2.55598	-2.07						-4.23718	-3.71						-4.23342	7.04
	-2.56147	0.57						-4.21952	-1.59429						-3.20574	-1.26286						-3.20729	-0.301429						-2.55262	-2.07429						-4.23575	-3.70857						-4.23175	7.04
	-2.55786	0.57						-4.21757	-1.59429						-3.20292	-1.25						-3.20458	-0.305714						-2.54927	-2.08						-4.23408	-3.70571						-4.23019	7.04
	-2.55452	0.57						-4.21614	-1.59286						-3.20042	-1.25429						-3.20197	-0.314286						-2.54592	-2.07571						-4.2324	-3.70286						-4.22827	7.04
	-2.55117	0.568571						-4.21445	-1.59429						-3.19772	-1.26714						-3.19927	-0.327143						-2.54242	-2.07143						-4.23072	-3.7						-4.22685	7.04
	-2.54805	0.568571						-4.21275	-1.59286						-3.1951	-1.27						-3.19666	-0.33						-2.53906	-2.07571						-4.22877	-3.7						-4.22517	7.04143
	-2.54457	0.57						-4.21107	-1.58857						-3.1924	-1.27143						-3.19395	-0.327143						-2.53571	-2.07857						-4.22734	-3.70143						-4.22349	7.04429
	-2.54058	0.57						-4.20925	-1.58286						-3.18907	-1.27571						-3.19114	-0.335714						-2.53234	-2.08						-4.22568	-3.70286						-4.2218	7.05
	-2.53761	0.57						-4.2078	-1.58286						-3.18687	-1.28286						-3.18843	-0.34						-2.52897	-2.07857						-4.224	-3.70571						-4.21986	7.05571
	-2.53437	0.57						-4.20611	-1.58429						-3.18428	-1.29						-3.18583	-0.341429						-2.52574	-2.08						-4.22232	-3.70857						-4.21842	7.05857
	-2.53101	0.57						-4.20429	-1.58429						-3.18156	-1.29571						-3.18312	-0.334286						-2.52214	-2.08						-4.2205	-3.70857						-4.21686	7.06143
	-2.52767	0.57						-4.2026	-1.58143						-3.17886	-1.28857						-3.18041	-0.337143						-2.51877	-2.08143						-4.21906	-3.71						-4.21492	7.06429
	-2.52405	0.57						-4.20078	-1.57571						-3.17605	-1.29286						-3.17781	-0.342857						-2.51554	-2.08429						-4.21712	-3.71						-4.21323	7.06714
	-2.52093	0.57						-4.19921	-1.57286						-3.17344	-1.3						-3.175	-0.338571						-2.51218	-2.08429						-4.21555	-3.70857						-4.21143	7.07143
	-2.51743	0.57						-4.19753	-1.57						-3.17073	-1.3						-3.17228	-0.341429						-2.50881	-2.08714						-4.21386	-3.70857						-4.20986	7.07429
	-2.51409	0.57						-4.19596	-1.57143						-3.16803	-1.3						-3.16969	-0.344286						-2.50544	-2.09429						-4.21193	-3.70857						-4.2083	7.08
	-2.51074	0.57						-4.19427	-1.57286						-3.16542	-1.29429						-3.16698	-0.337143						-2.50194	-2.10143						-4.2105	-3.71						-4.20662	7.08571
	-2.50726	0.57						-4.19232	-1.57286						-3.16261	-1.29						-3.16427	-0.335714						-2.49868	-2.10429						-4.20882	-3.71						-4.20493	7.08857
	-2.50416	0.57						-4.19088	-1.57143						-3.16011	-1.29286						-3.16167	-0.332857						-2.4953	-2.10571						-4.20713	-3.71143						-4.20298	7.09143
	-2.5008	0.567143						-4.18931	-1.57143						-3.15719	-1.28857						-3.15874	-0.328571						-2.49191	-2.10143						-4.20544	-3.71429						-4.20155	7.09429
	-2.49718	0.561428						-4.18762	-1.57286						-3.15458	-1.28						-3.15614	-0.325714						-2.48866	-2.10286						-4.20323	-3.71714						-4.19986	7.09714
	-2.49394	0.557143						-4.18592	-1.57429						-3.15188	-1.27143						-3.15344	-0.332857						-2.48532	-2.10857						-4.20219	-3.72						-4.19831	7.1
	-2.49034	0.557143						-4.18358	-1.57429						-3.14906	-1.26571						-3.15083	-0.338571						-2.48169	-2.11						-4.20051	-3.72						-4.19663	7.09857
	-2.48725	0.56						-4.18242	-1.57286						-3.14656	-1.26						-3.14812	-0.335714						-2.47835	-2.11						-4.19859	-3.71714						-4.1943	7.09571
	-2.48392	0.56						-4.18072	-1.57286						-3.14386	-1.25857						-3.14541	-0.327143						-2.47512	-2.10857						-4.19689	-3.71571						-4.19301	7.09143
	-2.48053	0.56						-4.17903	-1.57714						-3.14105	-1.25714						-3.14259	-0.324286						-2.47174	-2.1						-4.19509	-3.71571						-4.19144	7.08857
	-2.47702	0.554286						-4.17734	-1.58143						-3.13845	-1.25143						-3.13999	-0.334286						-2.46838	-2.09143						-4.19366	-3.71714						-4.18976	7.08571
	-2.47353	0.545714						-4.17551	-1.58571						-3.13553	-1.25857						-3.13729	-0.344286						-2.46503	-2.09						-4.19196	-3.71857						-4.18807	7.08286
	-2.47042	0.54						-4.17409	-1.59						-3.13302	-1.26286						-3.13469	-0.352857						-2.46151	-2.08857						-4.19027	-3.72						-4.18615	7.08143
	-2.467	0.535714						-4.17239	-1.59429						-3.13042	-1.26714						-3.13197	-0.351429						-2.45828	-2.08429						-4.1886	-3.72143						-4.18471	7.07857
	-2.46376	0.53						-4.1707	-1.59714						-3.12771	-1.26571						-3.12927	-0.344286						-2.45481	-2.08						-4.1868	-3.72429						-4.18303	7.07571
	-2.46041	0.53						-4.169	-1.6						-3.1249	-1.26143						-3.12646	-0.345714						-2.45158	-2.07857						-4.18524	-3.72714						-4.18134	7.07
	-2.45618	0.53						-4.16717	-1.60286						-3.12177	-1.26143						-3.12375	-0.34						-2.44824	-2.07286						-4.18358	-3.73286						-4.17978	7.06429
	-2.45346	0.53						-4.16575	-1.60857						-3.11959	-1.26286						-3.12114	-0.337143						-2.44487	-2.07286						-4.18189	-3.73571						-4.17784	7.05857
	-2.4501	0.53						-4.16379	-1.61143						-3.11688	-1.26571						-3.11843	-0.34						-2.44137	-2.07143						-4.18021	-3.73857						-4.17642	7.05429
	-2.44686	0.53						-4.16224	-1.61143						-3.11427	-1.26143						-3.11583	-0.342857						-2.43801	-2.07						-4.17841	-3.74						-4.17447	7.04857
	-2.44349	0.53						-4.16054	-1.60714						-3.11136	-1.25286						-3.11313	-0.348571						-2.43465	-2.07						-4.17673	-3.74						-4.17278	7.04429
	-2.43989	0.53						-4.15859	-1.60143						-3.10855	-1.26143						-3.11031	-0.357143						-2.43128	-2.07						-4.17505	-3.74						-4.17123	7.03857
	-2.43668	0.53						-4.15716	-1.59857						-3.10605	-1.27						-3.10759	-0.365714						-2.42805	-2.06571						-4.17336	-3.74						-4.16928	7.03286
	-2.43329	0.53						-4.15546	-1.60143						-3.10345	-1.27429						-3.105	-0.365714						-2.42442	-2.06429						-4.17169	-3.74						-4.16786	7.02857
	-2.42993	0.53						-4.1539	-1.60286						-3.10073	-1.28						-3.10228	-0.367143						-2.42116	-2.06143						-4.16987	-3.73714						-4.16618	7.02714
	-2.42658	0.528571						-4.15221	-1.60429						-3.09803	-1.27857						-3.09958	-0.371429						-2.41781	-2.06						-4.16845	-3.73429						-4.16451	7.02714
	-2.4231	0.527143						-4.15026	-1.60286						-3.09522	-1.27143						-3.09697	-0.368571						-2.41444	-2.05429						-4.16676	-3.73143						-4.16282	7.03
	-2.41998	0.53						-4.14882	-1.60143						-3.09261	-1.26857						-3.09416	-0.368571						-2.41106	-2.04429						-4.16508	-3.72857						-4.16101	7.03
	-2.41636	0.525714						-4.14712	-1.60429						-3.0899	-1.27						-3.09145	-0.374286						-2.40783	-2.04						-4.16339	-3.72714						-4.15947	7.03
	-2.41312	0.518571						-4.14557	-1.60714						-3.08719	-1.27429						-3.08875	-0.382857						-2.40445	-2.03714						-4.16105	-3.72714						-4.15779	7.03
	-2.40979	0.514286						-4.14361	-1.61						-3.08459	-1.28714						-3.08614	-0.378571						-2.40097	-2.03857						-4.15989	-3.72714						-4.15623	7.02857
	-2.40618	0.51						-4.1414	-1.61143						-3.08178	-1.29286						-3.08343	-0.378571						-2.39764	-2.04						-4.15821	-3.72714						-4.15429	7.02571
	-2.40307	0.507143						-4.14023	-1.61143						-3.07907	-1.28857						-3.08063	-0.382857						-2.39426	-2.04						-4.15653	-3.72429						-4.15197	7.02286
	-2.39971	0.501429						-4.13866	-1.61143						-3.07636	-1.28571						-3.07792	-0.377143						-2.39089	-2.03429						-4.15484	-3.72143						-4.15095	7.01857
	-2.39624	0.5						-4.13697	-1.61143						-3.07375	-1.28857						-3.07531	-0.372857						-2.38764	-2.03						-4.15302	-3.72						-4.14927	7.01571
	-2.39288	0.494286						-4.13529	-1.60857						-3.07105	-1.28714						-3.0726	-0.375714						-2.38401	-2.03						-4.15158	-3.72286						-4.14761	7.01286
	-2.38938	0.488571						-4.13345	-1.60571						-3.06824	-1.28286						-3.06999	-0.37						-2.38067	-2.02714						-4.1499	-3.72571						-4.14595	7.00857
	-2.38614	0.487143						-4.13203	-1.60286						-3.06574	-1.28143						-3.06729	-0.367143						-2.37731	-2.02143						-4.14822	-3.72857						-4.14414	7.00571
	-2.38289	0.481429						-4.13033	-1.6						-3.06292	-1.28571						-3.06458	-0.371429						-2.37407	-2.02						-4.14655	-3.73						-4.14261	7
	-2.3795	0.475714						-4.12865	-1.60143						-3.06022	-1.29286						-3.06177	-0.372857						-2.3707	-2.02						-4.14462	-3.73						-4.14093	6.99429
	-2.37604	0.468571						-4.12695	-1.60143						-3.05761	-1.29143						-3.05916	-0.378571						-2.36734	-2.02						-4.14319	-3.73						-4.13926	6.98857
	-2.37203	0.462857						-4.12513	-1.60286						-3.05437	-1.28429						-3.05645	-0.378571						-2.36385	-2.02						-4.1415	-3.73143						-4.13757	6.98286
	-2.36933	0.46						-4.12342	-1.60286						-3.0523	-1.28						-3.05385	-0.375714						-2.36047	-2.02						-4.13981	-3.73429						-4.13574	6.97571
	-2.36595	0.455714						-4.12174	-1.60143						-3.04959	-1.29						-3.05114	-0.372857						-2.3571	-2.01571						-4.13801	-3.73714						-4.13404	6.96857
	-2.3626	0.451429						-4.12005	-1.59857						-3.04677	-1.29						-3.04833	-0.367143						-2.35388	-2.01429						-4.13606	-3.74						-4.13247	6.96143
	-2.35911	0.452857						-4.11848	-1.59429						-3.04406	-1.28714						-3.04562	-0.361429						-2.35052	-2.01714						-4.13465	-3.74						-4.13079	6.95571
	-2.35561	0.45						-4.11653	-1.59286						-3.04125	-1.27714						-3.04292	-0.364286						-2.34719	-2.01143						-4.13295	-3.74						-4.12912	6.95286
	-2.35251	0.455714						-4.1151	-1.59571						-3.03876	-1.26286						-3.04031	-0.36						-2.34355	-2.01						-4.13129	-3.73857						-4.12719	6.94714
	-2.34915	0.46						-4.1134	-1.59857						-3.03605	-1.26						-3.0376	-0.357143						-2.34034	-2.00857						-4.12959	-3.73714						-4.12577	6.94429
	-2.3458	0.465714						-4.11172	-1.6						-3.03344	-1.26429						-3.035	-0.36						-2.33697	-2.00286						-4.12777	-3.73571						-4.12407	6.94143
	-2.34245	0.464286						-4.11016	-1.6						-3.03063	-1.27						-3.03208	-0.358571						-2.3336	-2						-4.12634	-3.73286						-4.12238	6.93714
	-2.33895	0.465714						-4.1082	-1.60143						-3.02771	-1.27143						-3.02948	-0.364286						-2.33034	-2.00286						-4.12466	-3.73429						-4.1207	6.93429
	-2.33558	0.47						-4.10677	-1.60286						-3.02521	-1.26857						-3.02676	-0.365714						-2.32699	-2.00429						-4.12311	-3.73143						-4.11888	6.93143
	-2.33222	0.474286						-4.10507	-1.60286						-3.02261	-1.26857						-3.02416	-0.358571						-2.32336	-2.00714						-4.1213	-3.73143						-4.11745	6.93
	-2.32885	0.481429						-4.10324	-1.6						-3.0199	-1.27286						-3.02146	-0.354286						-2.32002	-2.00857						-4.11897	-3.73						-4.11575	6.93
	-2.32562	0.487143						-4.10156	-1.59857						-3.0172	-1.27857						-3.01885	-0.351429						-2.31679	-2.01						-4.11779	-3.73						-4.11393	6.93
	-2.32201	0.49						-4.09922	-1.6						-3.01428	-1.27143						-3.01593	-0.351429						-2.31344	-2.01						-4.11611	-3.73						-4.11225	6.92857
	-2.31864	0.49						-4.09817	-1.60143						-3.01177	-1.26429						-3.01197	-0.351429						-2.31009	-2.01429						-4.11442	-3.72714						-4.10992	6.92571
	-2.31541	0.494286						-4.0966	-1.59857						-3.00906	-1.27						-3.00927	-0.35						-2.30674	-2.02571						-4.11274	-3.72429						-4.10889	6.92286
	-2.31203	0.5						-4.09491	-1.59857						-3.00646	-1.27286						-3.00666	-0.354286						-2.30314	-2.03						-4.11093	-3.72143						-4.1072	6.91857
	-2.30865	0.5						-4.09322	-1.59571						-3.00376	-1.27						-3.00395	-0.352857						-2.29992	-2.02429						-4.10938	-3.72						-4.10553	6.91571
	-2.30518	0.5						-4.0914	-1.59571						-3.00095	-1.27143						-3.00125	-0.355714						-2.29659	-2.02						-4.10781	-3.72						-4.10385	6.91286
	-2.30209	0.495714						-4.08984	-1.59286						-2.99824	-1.28429						-2.99843	-0.357143						-2.29324	-2.02						-4.10614	-3.72						-4.10205	6.91
	-2.29847	0.487143						-4.08827	-1.59143						-2.99553	-1.28857						-2.99582	-0.365714						-2.28988	-2.02						-4.10446	-3.72						-4.1005	6.91
	-2.29513	0.481429						-4.08659	-1.59286						-2.99293	-1.29714						-2.99313	-0.367143						-2.28649	-2.02						-4.10252	-3.71857						-4.09882	6.91
	-2.29177	0.474286						-4.08463	-1.59714						-2.99021	-1.30429						-2.99041	-0.364286						-2.283	-2.02286						-4.10109	-3.71857						-4.09716	6.91
	-2.28789	0.471429						-4.08281	-1.59857						-2.9871	-1.3						-2.98781	-0.367143						-2.27966	-2.02857						-4.09918	-3.71857						-4.09535	6.90857
	-2.28518	0.474286						-4.08137	-1.59143						-2.9849	-1.29429						-2.985	-0.375714						-2.27629	-2.03						-4.09762	-3.71857						-4.09343	6.90571
	-2.28183	0.472857						-4.07968	-1.58571						-2.98209	-1.29						-2.98228	-0.381429						-2.27294	-2.03						-4.09593	-3.72						-4.092	6.90286
	-2.27832	0.472857						-4.07798	-1.58						-2.97938	-1.29						-2.97969	-0.378571						-2.26971	-2.03						-4.09401	-3.72286						-4.09032	6.89714
	-2.27496	0.48						-4.0763	-1.57857						-2.97678	-1.30571						-2.97697	-0.377143						-2.26635	-2.03						-4.09258	-3.72571						-4.08864	6.89429
	-2.27146	0.487143						-4.07447	-1.57571						-2.97386	-1.31429						-2.97427	-0.382857						-2.26273	-2.03						-4.0909	-3.72857						-4.08708	6.89143
	-2.26834	0.49						-4.07304	-1.57143						-2.97136	-1.32						-2.97166	-0.388571						-2.25948	-2.03286						-4.08922	-3.73						-4.08514	6.89
	-2.26498	0.49						-4.07135	-1.56857						-2.96876	-1.32286						-2.96896	-0.391429						-2.25612	-2.03857						-4.08754	-3.73286						-4.08371	6.88714
	-2.2616	0.49						-4.06966	-1.57						-2.96594	-1.32571						-2.96615	-0.387143						-2.25274	-2.04						-4.08572	-3.73571						-4.08202	6.88429
	-2.25811	0.488571						-4.06796	-1.57571						-2.96324	-1.32571						-2.96344	-0.388571						-2.2495	-2.04						-4.08429	-3.73857						-4.08033	6.88143
	-2.25448	0.482857						-4.06614	-1.58143						-2.96042	-1.31857						-2.96083	-0.398571						-2.24589	-2.04143						-4.0826	-3.74286						-4.07864	6.88
	-2.25138	0.48						-4.06445	-1.58286						-2.95792	-1.31143						-2.95812	-0.402857						-2.24253	-2.04286						-4.08092	-3.74571						-4.07683	6.88
	-2.24814	0.48						-4.06275	-1.58286						-2.95521	-1.30857						-2.95541	-0.405714						-2.23929	-2.04						-4.07925	-3.74857						-4.07517	6.88
	-2.24479	0.48						-4.06107	-1.58						-2.9524	-1.31429						-2.9526	-0.401429						-2.23592	-2.04						-4.07667	-3.75143						-4.07347	6.88286
	-2.24116	0.48						-4.0595	-1.57571						-2.94969	-1.31429						-2.95	-0.402857						-2.23255	-2.03429						-4.07563	-3.75429						-4.07179	6.88571
	-2.2377	0.474286						-4.05716	-1.57286						-2.94688	-1.31857						-2.94728	-0.404286						-2.22919	-2.02857						-4.07397	-3.75571						-4.07012	6.88857
	-2.2346	0.47						-4.05612	-1.56714						-2.94438	-1.33286						-2.94469	-0.394286						-2.22571	-2.02286						-4.07239	-3.75857						-4.06778	6.89
	-2.23124	0.47						-4.05441	-1.56429						-2.94178	-1.33						-2.94198	-0.39						-2.22234	-2.02						-4.07069	-3.75857						-4.06675	6.89
	-2.22788	0.468571						-4.05287	-1.56429						-2.93907	-1.32429						-2.93927	-0.388571						-2.21898	-2.02						-4.06888	-3.76						-4.06518	6.89286
	-2.22453	0.462857						-4.05117	-1.56857						-2.93646	-1.32714						-2.93645	-0.387143						-2.21575	-2.02						-4.06731	-3.76						-4.0635	6.89571
	-2.22104	0.46						-4.04921	-1.57429						-2.93345	-1.33143						-2.93384	-0.387143						-2.21239	-2.01429						-4.06574	-3.76						-4.06181	6.89571
	-2.21768	0.458571						-4.04778	-1.57714						-2.93094	-1.33714						-2.93114	-0.387143						-2.20903	-2.01						-4.06403	-3.76286						-4.05987	6.89429
	-2.21433	0.454286						-4.04596	-1.57857						-2.92823	-1.34						-2.92843	-0.392857						-2.20553	-2.01286						-4.06237	-3.76571						-4.05844	6.89143
	-2.21098	0.451429						-4.04426	-1.57857						-2.92563	-1.34143						-2.92583	-0.402857						-2.20215	-2.01857						-4.06044	-3.76857						-4.05663	6.89
	-2.20761	0.447143						-4.04257	-1.58						-2.92292	-1.33286						-2.92313	-0.408571						-2.1988	-2.02						-4.05877	-3.77286						-4.05509	6.89
	-2.2037	0.445714						-4.04076	-1.57857						-2.91969	-1.32429						-2.92031	-0.41						-2.19545	-2.02						-4.05721	-3.77429						-4.05328	6.89
	-2.20073	0.45						-4.03931	-1.57714						-2.9174	-1.31429						-2.9176	-0.41						-2.1922	-2.02						-4.05552	-3.77429						-4.05133	6.89
	-2.19747	0.447143						-4.03763	-1.57857						-2.9148	-1.30857						-2.915	-0.404286						-2.18881	-2.02						-4.05384	-3.77429						-4.04992	6.89
	-2.19411	0.447143						-4.03594	-1.58143						-2.91209	-1.31286						-2.91229	-0.401429						-2.18534	-2.02						-4.0519	-3.77143						-4.04826	6.88714
	-2.19075	0.45						-4.03424	-1.58429						-2.90938	-1.31714						-2.90958	-0.404286						-2.182	-2.01857						-4.05048	-3.77143						-4.04658	6.88429
	-2.18726	0.45						-4.03242	-1.58571						-2.90657	-1.31429						-2.90697	-0.404286						-2.17864	-2.01286						-4.04879	-3.77						-4.0449	6.88143
	-2.18417	0.45						-4.03086	-1.58429						-2.90396	-1.31143						-2.90416	-0.402857						-2.1753	-2.01						-4.04712	-3.77143						-4.04308	6.87857
	-2.18055	0.451429						-4.02929	-1.59						-2.90126	-1.30429						-2.90146	-0.4						-2.17195	-2.01						-4.04544	-3.77429						-4.04154	6.87571
	-2.1773	0.457143						-4.02759	-1.59429						-2.89855	-1.29857						-2.89875	-0.4						-2.1686	-2.00714						-4.04362	-3.77714						-4.03986	6.87286
	-2.17396	0.462857						-4.02591	-1.6						-2.89594	-1.30143						-2.89614	-0.398571						-2.1651	-2.00143						-4.04218	-3.78						-4.03831	6.87
	-2.17035	0.461429						-4.02382	-1.60286						-2.89303	-1.31						-2.89343	-0.401429						-2.16174	-1.99714						-4.04051	-3.78						-4.03661	6.87
	-2.16724	0.46						-4.0224	-1.60286						-2.89063	-1.32						-2.89083	-0.407143						-2.15838	-1.99143						-4.03858	-3.78						-4.03455	6.87
	-2.16387	0.46						-4.02069	-1.60286						-2.88792	-1.32						-2.88791	-0.404286						-2.15503	-1.99143						-4.0369	-3.78						-4.033	6.87
	-2.16038	0.46						-4.01901	-1.60143						-2.88511	-1.33143						-2.88531	-0.39						-2.15181	-1.99286						-4.0347	-3.78						-4.03144	6.87
	-2.15702	0.46						-4.01743	-1.59714						-2.8824	-1.33571						-2.88261	-0.381429						-2.14845	-1.99714						-4.03354	-3.78						-4.02976	6.87
	-2.15353	0.462857						-4.0151	-1.6						-2.87959	-1.33143						-2.87999	-0.38						-2.14482	-2						-4.03198	-3.78						-4.02808	6.87
	-2.15043	0.464286						-4.01406	-1.60571						-2.87709	-1.33143						-2.87729	-0.385714						-2.14159	-1.99714						-4.03028	-3.78						-4.02575	6.87
	-2.14708	0.467143						-4.01236	-1.61286						-2.87438	-1.33429						-2.87458	-0.392857						-2.13822	-1.99286						-4.0286	-3.78						-4.02472	6.86857
	-2.14373	0.47						-4.01067	-1.61571						-2.87157	-1.34857						-2.87176	-0.397143						-2.13484	-1.99						-4.02678	-3.78						-4.02303	6.86857
	-2.14011	0.472857						-4.00911	-1.61571						-2.86886	-1.35571						-2.86916	-0.408571						-2.13148	-1.99						-4.02522	-3.78						-4.02135	6.86857
	-2.13663	0.478571						-4.00715	-1.61143						-2.86605	-1.35429						-2.86646	-0.412857						-2.12825	-1.99						-4.02366	-3.78						-4.01969	6.86857
	-2.13354	0.48						-4.00547	-1.60857						-2.86354	-1.35429						-2.86386	-0.421429						-2.12463	-1.99						-4.02197	-3.78						-4.01789	6.87
	-2.13019	0.48						-4.0039	-1.60429						-2.86094	-1.36						-2.86114	-0.421429						-2.12127	-1.99						-4.02002	-3.78143						-4.01621	6.87
	-2.12684	0.48						-4.0022	-1.60143						-2.85824	-1.36143						-2.85833	-0.424286						-2.11806	-1.98429						-4.01821	-3.78429						-4.01454	6.87
	-2.12348	0.475714						-4.00051	-1.60143						-2.85542	-1.35429						-2.85562	-0.428571						-2.11471	-1.98286						-4.01677	-3.78714						-4.01285	6.87
	-2.11933	0.468571						-3.99869	-1.60429						-2.85219	-1.34571						-2.85292	-0.43						-2.11133	-1.98286						-4.01508	-3.79286						-4.01118	6.86714
	-2.11661	0.462857						-3.99712	-1.60714						-2.85011	-1.34571						-2.85031	-0.431429						-2.10794	-1.98						-4.01339	-3.79571						-4.00926	6.86429
	-2.11326	0.455714						-3.99556	-1.61						-2.8474	-1.34571						-2.8476	-0.432857						-2.10447	-1.98						-4.01172	-3.79857						-4.00783	6.85857
	-2.1099	0.45						-3.99387	-1.61143						-2.8447	-1.34714						-2.84499	-0.438571						-2.10125	-1.98						-4.00991	-3.8						-4.00614	6.85429
	-2.10678	0.444286						-3.99218	-1.61143						-2.84208	-1.36143						-2.84229	-0.447143						-2.09775	-1.98						-4.00835	-3.8						-4.00446	6.84857
	-2.10302	0.44						-3.99036	-1.61						-2.83907	-1.37571						-2.83947	-0.444286						-2.09451	-1.97571						-4.00668	-3.80143						-4.00278	6.84286
	-2.09976	0.434286						-3.9888	-1.60571						-2.83656	-1.36714						-2.83676	-0.441429						-2.09115	-1.97143						-4.00501	-3.80429						-4.00098	6.83571
	-2.0964	0.427143						-3.98723	-1.60286						-2.83386	-1.36143						-2.83417	-0.435714						-2.08756	-1.97143						-4.00346	-3.80571						-3.99956	6.82857
	-2.09303	0.421429						-3.98528	-1.60714						-2.83126	-1.36286						-2.83145	-0.432857						-2.08422	-1.97						-4.00151	-3.80571						-3.9979	6.82286
	-2.08979	0.42						-3.98359	-1.61143						-2.82855	-1.36143						-2.82875	-0.428571						-2.08085	-1.97						-3.99983	-3.80429						-3.99597	6.82
	-2.08619	0.42						-3.98176	-1.61714						-2.82573	-1.36714						-2.82614	-0.421429						-2.07763	-1.96857						-3.99815	-3.80429						-3.9943	6.81857
	-2.08311	0.42						-3.98033	-1.61857						-2.82303	-1.36714						-2.82333	-0.424286						-2.07427	-1.96714						-3.99647	-3.80857						-3.99247	6.81571
	-2.07949	0.421429						-3.97863	-1.61857						-2.82042	-1.37143						-2.82063	-0.415714						-2.0709	-1.96143						-3.99492	-3.81429						-3.99092	6.81286
	-2.07614	0.421429						-3.97694	-1.61857						-2.81771	-1.38						-2.81802	-0.402857						-2.06763	-1.96						-3.99256	-3.81714						-3.98935	6.81
	-2.07291	0.42						-3.97526	-1.62						-2.81512	-1.37714						-2.81531	-0.388571						-2.06403	-1.95571						-3.99154	-3.82143						-3.98766	6.80714
	-2.06929	0.418571						-3.97304	-1.61857						-2.8122	-1.37286						-2.81259	-0.384286						-2.06075	-1.94429						-3.98986	-3.82429						-3.98598	6.80429
	-2.06618	0.418571						-3.972	-1.61857						-2.8098	-1.37429						-2.80978	-0.395714						-2.05739	-1.93857						-3.98816	-3.82714						-3.98367	6.80143
	-2.06285	0.422857						-3.97031	-1.61714						-2.80688	-1.37429						-2.80718	-0.402857						-2.05403	-1.93429						-3.98648	-3.83						-3.98265	6.8
	-2.05935	0.428571						-3.96862	-1.61714						-2.80427	-1.37429						-2.80448	-0.404286						-2.05068	-1.93						-3.98466	-3.83						-3.98096	6.8
	-2.056	0.434286						-3.96679	-1.61714						-2.80157	-1.37714						-2.80177	-0.402857						-2.04719	-1.93						-3.98324	-3.83						-3.97928	6.8
	-2.05251	0.442857						-3.96484	-1.61571						-2.79875	-1.36857						-2.79916	-0.41						-2.04383	-1.93						-3.98157	-3.83						-3.97747	6.8
	-2.04938	0.448571						-3.9634	-1.61571						-2.79625	-1.36286						-2.79646	-0.414286						-2.04048	-1.93429						-3.97965	-3.83286						-3.97554	6.8
	-2.04603	0.45						-3.96171	-1.61143						-2.79354	-1.36143						-2.79385	-0.415714						-2.03712	-1.94						-3.97796	-3.83571						-3.97415	6.79714
	-2.04244	0.45						-3.96014	-1.60571						-2.79073	-1.35857						-2.79093	-0.422857						-2.03388	-1.94						-3.97613	-3.83857						-3.97248	6.79429
	-2.03909	0.45						-3.95846	-1.60143						-2.78813	-1.35571						-2.78834	-0.422857						-2.03049	-1.94429						-3.97459	-3.84						-3.97078	6.79143
	-2.03522	0.45						-3.9565	-1.59857						-2.7849	-1.36286						-2.78562	-0.42						-2.02699	-1.95						-3.97293	-3.84						-3.96909	6.79
	-2.03251	0.45						-3.95507	-1.59857						-2.78272	-1.36571						-2.78292	-0.417143						-2.02363	-1.95143						-3.97126	-3.84286						-3.96716	6.78714
	-2.02917	0.45						-3.95338	-1.6						-2.78011	-1.36429						-2.78031	-0.417143						-2.02028	-1.95714						-3.9697	-3.84571						-3.96574	6.78429
	-2.02581	0.45						-3.95182	-1.60286						-2.7772	-1.35571						-2.7775	-0.425714						-2.01693	-1.96143						-3.96789	-3.84857						-3.96409	6.78143
	-2.0222	0.448571						-3.95013	-1.60714						-2.77459	-1.34571						-2.77478	-0.435714						-2.01356	-1.96714						-3.96633	-3.85						-3.96243	6.78143
	-2.0187	0.442857						-3.94817	-1.61571						-2.77177	-1.34143						-2.77219	-0.441429						-2.01033	-1.97						-3.96465	-3.85143						-3.96072	6.78429
	-2.01562	0.44						-3.9466	-1.62286						-2.76927	-1.34571						-2.76947	-0.43						-2.00674	-1.97						-3.96298	-3.85429						-3.95892	6.78714
	-2.01225	0.437143						-3.94491	-1.62857						-2.76657	-1.34286						-2.76677	-0.434286						-2.0034	-1.97286						-3.96129	-3.85857						-3.95724	6.78857
	-2.00897	0.431429						-3.94323	-1.63286						-2.76396	-1.33571						-2.76416	-0.445714						-2.00005	-1.97857						-3.95922	-3.86429						-3.95555	6.79
	-2.00562	0.424286						-3.94152	-1.63429						-2.76126	-1.33857						-2.76134	-0.448571						-1.9967	-1.97714						-3.95781	-3.86714						-3.95386	6.79
	-2.00187	0.417143						-3.93971	-1.63714						-2.75823	-1.35						-2.75864	-0.445714						-1.99346	-1.97143						-3.95614	-3.87						-3.95217	6.79
	-1.99864	0.411429						-3.93828	-1.63857						-2.75573	-1.36714						-2.75593	-0.442857						-1.99008	-1.96857						-3.95447	-3.87						-3.95036	6.79
	-1.99539	0.405714						-3.93658	-1.63571						-2.75303	-1.37143						-2.75333	-0.45						-1.98658	-1.96286						-3.95279	-3.87						-3.94892	6.78857
	-1.99201	0.4						-3.93489	-1.63143						-2.75041	-1.37714						-2.75062	-0.454286						-1.98322	-1.95857						-3.9505	-3.87						-3.94724	6.78571
	-1.98867	0.4						-3.93319	-1.62429						-2.74772	-1.38						-2.74801	-0.452857						-1.97987	-1.95286						-3.94946	-3.87						-3.94555	6.78286
	-1.98521	0.401429						-3.93098	-1.62286						-2.7448	-1.38						-2.7451	-0.465714						-1.9765	-1.95						-3.94778	-3.87						-3.94386	6.77714
	-1.98183	0.407143						-3.92995	-1.62286						-2.7422	-1.38571						-2.7425	-0.468571						-1.97315	-1.94857						-3.94609	-3.87143						-3.94166	6.77429
	-1.97847	0.41						-3.92824	-1.62857						-2.73959	-1.38714						-2.73978	-0.47						-1.96967	-1.94286						-3.94442	-3.87429						-3.94061	6.77143
	-1.9751	0.41						-3.92629	-1.63571						-2.73689	-1.38143						-2.73708	-0.468571						-1.9663	-1.94						-3.94263	-3.87571						-3.93867	6.76857
	-1.97187	0.407143						-3.92473	-1.63714						-2.73427	-1.38714						-2.73447	-0.467143						-1.96296	-1.94						-3.94095	-3.87429						-3.93699	6.76714
	-1.96826	0.407143						-3.92278	-1.63571						-2.73146	-1.39143						-2.73176	-0.477143						-1.95971	-1.94						-3.93927	-3.87286						-3.93531	6.76286
	-1.96515	0.408571						-3.92135	-1.63571						-2.72876	-1.39571						-2.72895	-0.48						-1.95635	-1.94571						-3.93757	-3.87						-3.9335	6.75714
	-1.96163	0.41						-3.91965	-1.63429						-2.72604	-1.39571						-2.72634	-0.488571						-1.953	-1.94571						-3.9359	-3.87						-3.93207	6.75286
	-1.95826	0.41						-3.91796	-1.63571						-2.72344	-1.39571						-2.72364	-0.485714						-1.94964	-1.94714						-3.93409	-3.87286						-3.93038	6.74857
	-1.95491	0.41						-3.9164	-1.63429						-2.72073	-1.39571						-2.72093	-0.481429						-1.94611	-1.95						-3.93253	-3.87429						-3.9287	6.74571
	-1.95106	0.41						-3.91445	-1.63143						-2.71761	-1.39						-2.71833	-0.487143						-1.94274	-1.95						-3.93096	-3.87571						-3.92704	6.74143
	-1.94835	0.411429						-3.91301	-1.63143						-2.71542	-1.39						-2.71561	-0.49						-1.93941	-1.95						-3.92927	-3.87429						-3.9251	6.73571
	-1.94498	0.415714						-3.91131	-1.63143						-2.71261	-1.39857						-2.71281	-0.487143						-1.93618	-1.95429						-3.92758	-3.87143						-3.92368	6.73286
	-1.94136	0.424286						-3.90963	-1.63143						-2.70991	-1.40857						-2.7101	-0.482857						-1.93282	-1.95571						-3.92565	-3.87143						-3.92199	6.73
	-1.93802	0.43						-3.90807	-1.63286						-2.7073	-1.41						-2.70749	-0.481429						-1.9292	-1.95857						-3.92423	-3.87						-3.92031	6.73
	-1.93454	0.43						-3.90586	-1.63429						-2.70438	-1.40143						-2.70479	-0.472857						-1.92586	-1.96						-3.92256	-3.87						-3.91863	6.73
	-1.93146	0.43						-3.90442	-1.63857						-2.70188	-1.39429						-2.70208	-0.465714						-1.92264	-1.96						-3.92074	-3.87						-3.91655	6.73
	-1.92812	0.435714						-3.90286	-1.64143						-2.69928	-1.39143						-2.69947	-0.462857						-1.91929	-1.95857						-3.91907	-3.87						-3.91514	6.73
	-1.92476	0.438571						-3.90116	-1.64143						-2.69647	-1.38857						-2.69666	-0.458571						-1.91595	-1.95857						-3.91711	-3.87						-3.91347	6.73
	-1.92118	0.438571						-3.89948	-1.64286						-2.69375	-1.39286						-2.69395	-0.457143						-1.9126	-1.95857						-3.9157	-3.87						-3.91181	6.73
	-1.91771	0.44						-3.89765	-1.64429						-2.69094	-1.40286						-2.69135	-0.462857						-1.9091	-1.95857						-3.91402	-3.87						-3.91012	6.73
	-1.91448	0.44						-3.89609	-1.65						-2.68844	-1.40857						-2.68865	-0.471429						-1.90573	-1.96429						-3.91234	-3.87						-3.90831	6.73
	-1.91127	0.44						-3.89453	-1.65571						-2.68574	-1.40857						-2.68593	-0.47						-1.90234	-1.97						-3.91064	-3.87						-3.90676	6.73
	-1.90781	0.44						-3.89283	-1.66						-2.68303	-1.40286						-2.68333	-0.462857						-1.89898	-1.96429						-3.90844	-3.87143						-3.90508	6.72714
	-1.90435	0.441429						-3.89115	-1.65857						-2.68022	-1.39857						-2.68052	-0.465714						-1.89573	-1.96						-3.90739	-3.87429						-3.90352	6.72429
	-1.90077	0.447143						-3.8888	-1.65429						-2.6774	-1.40143						-2.6778	-0.471429						-1.89236	-1.96						-3.9057	-3.87714						-3.90184	6.72
	-1.89766	0.45						-3.88762	-1.65286						-2.67489	-1.40571						-2.6751	-0.467143						-1.88887	-1.96						-3.90401	-3.88						-3.89951	6.71571
	-1.89433	0.45						-3.88593	-1.65429						-2.6723	-1.41						-2.67249	-0.458571						-1.88549	-1.96286						-3.90233	-3.88						-3.8982	6.71286
	-1.89097	0.45						-3.88423	-1.65714						-2.66958	-1.40857						-2.66979	-0.452857						-1.88214	-1.96857						-3.90026	-3.88						-3.89653	6.70714
	-1.88771	0.45						-3.88255	-1.65429						-2.66688	-1.40857						-2.66718	-0.448571						-1.87878	-1.97						-3.89883	-3.88						-3.89498	6.70143
	-1.88411	0.448571						-3.88072	-1.65143						-2.66386	-1.41143						-2.66426	-0.447143						-1.87556	-1.97						-3.89715	-3.88						-3.89331	6.69286
	-1.88086	0.442857						-3.8793	-1.65						-2.66147	-1.41571						-2.66166	-0.447143						-1.8722	-1.97						-3.89547	-3.88						-3.89137	6.68286
	-1.87751	0.44						-3.8776	-1.65						-2.65876	-1.41571						-2.65896	-0.44						-1.86857	-1.96857						-3.89379	-3.88						-3.88993	6.67286
	-1.87415	0.434286						-3.87591	-1.64714						-2.65605	-1.41143						-2.65635	-0.441429						-1.86534	-1.96571						-3.89199	-3.88						-3.88824	6.66286
	-1.87081	0.43						-3.87421	-1.64						-2.65345	-1.40429						-2.65364	-0.451429						-1.86197	-1.96143						-3.89055	-3.88						-3.88656	6.65286
	-1.86682	0.424286						-3.87239	-1.63286						-2.65021	-1.40429						-2.65093	-0.458571						-1.8586	-1.95714						-3.88887	-3.88						-3.88488	6.64143
	-1.86398	0.42						-3.87095	-1.63						-2.64792	-1.40857						-2.64811	-0.467143						-1.85523	-1.95143						-3.88718	-3.88						-3.88305	6.63
	-1.86059	0.415714						-3.86927	-1.63143						-2.64522	-1.41286						-2.64552	-0.465714						-1.852	-1.94714						-3.88549	-3.88143						-3.88161	6.62
	-1.85723	0.41						-3.86744	-1.63143						-2.64261	-1.41714						-2.6428	-0.471429						-1.8484	-1.94143						-3.88354	-3.88429						-3.87993	6.61
	-1.85395	0.404286						-3.86576	-1.62714						-2.6399	-1.41						-2.6401	-0.478571						-1.84504	-1.94						-3.88212	-3.88714						-3.87812	6.60429
	-1.85035	0.398571						-3.8638	-1.62286						-2.63708	-1.41143						-2.6375	-0.472857						-1.84169	-1.94						-3.8803	-3.89						-3.87641	6.59857
	-1.84726	0.394286						-3.86236	-1.62143						-2.63459	-1.42143						-2.63479	-0.468571						-1.83847	-1.94						-3.87862	-3.89						-3.87447	6.59286
	-1.84375	0.391429						-3.86066	-1.62286						-2.63178	-1.42714						-2.63198	-0.47						-1.8351	-1.94						-3.87693	-3.88714						-3.87305	6.58857
	-1.84035	0.394286						-3.85911	-1.62571						-2.62907	-1.42857						-2.62926	-0.485714						-1.83175	-1.93714						-3.87511	-3.88571						-3.87137	6.58714
	-1.83701	0.398571						-3.85741	-1.62714						-2.62646	-1.42429						-2.62667	-0.498571						-1.82827	-1.93143						-3.87358	-3.88429						-3.86969	6.58714
	-1.83352	0.398571						-3.85547	-1.62714						-2.62354	-1.41857						-2.62395	-0.504286						-1.82491	-1.93						-3.87191	-3.88571						-3.86802	6.58714
	-1.83043	0.401429						-3.85403	-1.62571						-2.62104	-1.42						-2.62136	-0.51						-1.82157	-1.93						-3.87022	-3.88857						-3.86621	6.58429
	-1.82706	0.402857						-3.85234	-1.62429						-2.61845	-1.41857						-2.61844	-0.51						-1.8182	-1.93						-3.86867	-3.88857						-3.86466	6.58
	-1.82346	0.404286						-3.85077	-1.62429						-2.61563	-1.41						-2.61582	-0.51						-1.81483	-1.92857						-3.86635	-3.89						-3.86299	6.57571
	-1.82022	0.41						-3.84909	-1.62429						-2.61293	-1.41429						-2.61312	-0.51						-1.81159	-1.92857						-3.86532	-3.89						-3.86145	6.57143
	-1.81663	0.415714						-3.84673	-1.62714						-2.61011	-1.42						-2.61042	-0.512857						-1.80798	-1.93						-3.86363	-3.89						-3.85991	6.56571
	-1.81351	0.42						-3.84557	-1.62714						-2.60761	-1.42143						-2.6078	-0.518571						-1.80462	-1.92571						-3.86169	-3.89						-3.85745	6.56143
	-1.81012	0.425714						-3.84388	-1.62286						-2.60489	-1.42429						-2.6051	-0.515714						-1.80138	-1.92						-3.86001	-3.89						-3.85618	6.55571
	-1.80688	0.43						-3.84219	-1.61857						-2.60209	-1.42571						-2.60229	-0.518571						-1.79798	-1.92						-3.85816	-3.89						-3.85451	6.55286
	-1.80327	0.43						-3.84048	-1.61286						-2.59938	-1.42286						-2.59968	-0.524286						-1.79463	-1.91571						-3.85675	-3.89						-3.85282	6.54857
	-1.79977	0.435714						-3.83867	-1.60714						-2.59657	-1.42						-2.59697	-0.524286						-1.79137	-1.91143						-3.85507	-3.89143						-3.85114	6.54714
	-1.79666	0.441429						-3.83724	-1.60429						-2.59407	-1.42						-2.59426	-0.528571						-1.78777	-1.91429						-3.85339	-3.89429						-3.84933	6.54429
	-1.79325	0.447143						-3.83555	-1.60429						-2.59147	-1.42714						-2.59167	-0.525714						-1.7845	-1.91857						-3.85172	-3.89714						-3.8479	6.54143
	-1.79001	0.444286						-3.83385	-1.60571						-2.58876	-1.42857						-2.58896	-0.521428						-1.78114	-1.92						-3.84981	-3.90286						-3.84621	6.54
	-1.78664	0.444286						-3.83215	-1.60571						-2.58605	-1.42857						-2.58614	-0.512857						-1.77778	-1.92						-3.84839	-3.90571						-3.84452	6.54
	-1.78248	0.451429						-3.83033	-1.60429						-2.58271	-1.43						-2.58344	-0.515714						-1.77443	-1.92						-3.8467	-3.91						-3.84283	6.54
	-1.77975	0.457143						-3.8289	-1.60143						-2.58053	-1.43429						-2.58083	-0.515714						-1.77117	-1.92143						-3.84502	-3.91429						-3.84102	6.53714
	-1.7764	0.461429						-3.82695	-1.59714						-2.57792	-1.44286						-2.57812	-0.51						-1.76756	-1.92714						-3.84344	-3.91714						-3.83937	6.53429
	-1.77314	0.467143						-3.82525	-1.59429						-2.57522	-1.44429						-2.57552	-0.504286						-1.76424	-1.93						-3.84151	-3.92						-3.83767	6.53
	-1.76976	0.47						-3.82369	-1.59143						-2.57261	-1.44286						-2.57281	-0.501429						-1.76098	-1.93286						-3.83983	-3.92						-3.83599	6.52571
	-1.76614	0.47						-3.82174	-1.59						-2.56959	-1.44143						-2.57	-0.504286						-1.75759	-1.93429						-3.83815	-3.92286						-3.83431	6.52143
	-1.76291	0.47						-3.82031	-1.59286						-2.56709	-1.44						-2.56729	-0.511428						-1.75421	-1.93714						-3.83659	-3.92571						-3.83237	6.51571
	-1.75957	0.465714						-3.81862	-1.59286						-2.56438	-1.44286						-2.56468	-0.511428						-1.75071	-1.94						-3.83491	-3.92857						-3.83094	6.51
	-1.75621	0.457143						-3.81692	-1.59143						-2.56178	-1.44286						-2.56198	-0.515714						-1.74735	-1.94						-3.83297	-3.93						-3.82927	6.50429
	-1.75284	0.448571						-3.81535	-1.58857						-2.55907	-1.43571						-2.55927	-0.511428						-1.744	-1.94						-3.83155	-3.93						-3.82758	6.49857
	-1.74935	0.444286						-3.81341	-1.58857						-2.55626	-1.43						-2.55666	-0.498571						-1.74065	-1.93714						-3.83001	-3.93286						-3.82591	6.49429
	-1.74621	0.441429						-3.81198	-1.59143						-2.55354	-1.42						-2.55385	-0.497143						-1.73742	-1.93143						-3.8282	-3.93571						-3.82409	6.49
	-1.74261	0.44						-3.81027	-1.59429						-2.55095	-1.41429						-2.55114	-0.497143						-1.73408	-1.92429						-3.82651	-3.93857						-3.82268	6.48571
	-1.73939	0.437143						-3.80859	-1.59429						-2.54824	-1.41286						-2.54844	-0.497143						-1.73048	-1.91857						-3.82419	-3.94286						-3.82102	6.48143
	-1.73605	0.431429						-3.80677	-1.59429						-2.54553	-1.40714						-2.54582	-0.492857						-1.72723	-1.91286						-3.82302	-3.94571						-3.81932	6.47571
	-1.73245	0.434286						-3.80442	-1.59429						-2.54271	-1.40857						-2.54312	-0.5						-1.72388	-1.90429						-3.82134	-3.94857						-3.81739	6.47286
	-1.72934	0.44						-3.80339	-1.59429						-2.54021	-1.41286						-2.54051	-0.498571						-1.72051	-1.9						-3.81965	-3.95						-3.81518	6.46714
	-1.72584	0.44						-3.80181	-1.59429						-2.5374	-1.41429						-2.5376	-0.5						-1.71714	-1.89714						-3.81797	-3.95						-3.81404	6.46429
	-1.72248	0.44						-3.80013	-1.59286						-2.5348	-1.41571						-2.535	-0.504286						-1.7138	-1.89286						-3.81617	-3.95						-3.81248	6.45857
	-1.71909	0.441429						-3.79843	-1.59286						-2.53209	-1.41714						-2.53229	-0.504286						-1.71029	-1.89714						-3.81465	-3.95						-3.81095	6.45286
	-1.71559	0.445714						-3.79661	-1.59286						-2.52927	-1.41286						-2.52969	-0.502857						-1.70692	-1.89429						-3.81297	-3.95						-3.80915	6.44714
	-1.71247	0.442857						-3.79504	-1.59143						-2.52678	-1.41286						-2.52698	-0.5						-1.70367	-1.89143						-3.8113	-3.95						-3.80723	6.44286
	-1.70911	0.44						-3.79348	-1.59						-2.52406	-1.41857						-2.52427	-0.5						-1.70033	-1.89						-3.80964	-3.95						-3.8058	6.43857
	-1.70564	0.442857						-3.79179	-1.58857						-2.52126	-1.42143						-2.52146	-0.508571						-1.69699	-1.89143						-3.80783	-3.94857						-3.80411	6.43571
	-1.70227	0.447143						-3.7901	-1.58429						-2.51855	-1.42714						-2.51885	-0.512857						-1.69367	-1.89571						-3.80627	-3.94571						-3.80242	6.43286
	-1.69826	0.45						-3.78828	-1.58429						-2.51542	-1.43571						-2.51615	-0.515714						-1.69004	-1.9						-3.80472	-3.94286						-3.80075	6.43
	-1.69554	0.454286						-3.78659	-1.58429						-2.51324	-1.43857						-2.51344	-0.52						-1.68669	-1.9						-3.80306	-3.93714						-3.79868	6.42714
	-1.69231	0.46						-3.7849	-1.58571						-2.51063	-1.44						-2.51083	-0.525714						-1.68347	-1.90429						-3.80112	-3.93429						-3.79726	6.42429
	-1.68896	0.46						-3.78319	-1.58857						-2.50792	-1.43857						-2.50813	-0.527143						-1.68014	-1.91						-3.79918	-3.93143						-3.79556	6.42143
	-1.68536	0.46						-3.7815	-1.59						-2.50511	-1.44143						-2.50531	-0.514286						-1.67677	-1.91571						-3.79775	-3.93						-3.79387	6.42
	-1.68187	0.46						-3.77968	-1.59571						-2.5023	-1.44571						-2.50259	-0.511428						-1.6734	-1.91571						-3.79607	-3.93						-3.79221	6.41714
	-1.67874	0.46						-3.77824	-1.59857						-2.4998	-1.45						-2.5	-0.51						-1.6699	-1.91143						-3.79438	-3.93						-3.79039	6.41429
	-1.67537	0.454286						-3.77655	-1.60143						-2.49709	-1.45429						-2.49729	-0.507143						-1.66656	-1.91429						-3.79282	-3.93143						-3.78884	6.41143
	-1.67202	0.45						-3.77486	-1.59857						-2.49438	-1.45857						-2.49469	-0.502857						-1.6632	-1.91857						-3.79087	-3.93429						-3.78717	6.40857
	-1.66867	0.45						-3.77317	-1.59429						-2.49177	-1.46143						-2.49198	-0.505714						-1.65985	-1.92143						-3.78945	-3.93714						-3.7856	6.40571
	-1.66492	0.45						-3.77134	-1.59286						-2.48876	-1.46429						-2.48916	-0.521428						-1.65661	-1.92714						-3.78777	-3.93857						-3.78391	6.40286
	-1.66181	0.45						-3.76992	-1.59143						-2.48625	-1.46857						-2.48645	-0.53						-1.65324	-1.93						-3.78609	-3.93571						-3.78197	6.4
	-1.65856	0.45						-3.76823	-1.58857						-2.48354	-1.47						-2.48385	-0.53						-1.64961	-1.93143						-3.78442	-3.93286						-3.78054	6.4
	-1.65518	0.45						-3.76641	-1.58286						-2.48095	-1.46571						-2.48114	-0.53						-1.64628	-1.93143						-3.7822	-3.92714						-3.77874	6.39714
	-1.65182	0.447143						-3.7647	-1.57857						-2.47824	-1.45286						-2.47843	-0.531429						-1.64304	-1.93						-3.78092	-3.92429						-3.77707	6.39286
	-1.64834	0.441429						-3.76236	-1.57571						-2.47542	-1.44714						-2.47582	-0.537143						-1.63968	-1.93						-3.77924	-3.92143						-3.77539	6.38714
	-1.64497	0.442857						-3.76133	-1.57429						-2.47271	-1.45714						-2.47301	-0.522857						-1.63633	-1.92857						-3.77756	-3.92						-3.77319	6.38286
	-1.64162	0.441429						-3.75962	-1.57286						-2.4701	-1.46571						-2.47031	-0.515714						-1.63281	-1.92571						-3.7759	-3.92						-3.77203	6.37857
	-1.63825	0.44						-3.75806	-1.56857						-2.4674	-1.45714						-2.4676	-0.518571						-1.62943	-1.92286						-3.77407	-3.92286						-3.77034	6.37571
	-1.6349	0.437143						-3.75637	-1.56571						-2.4648	-1.45						-2.46499	-0.515714						-1.62608	-1.92						-3.77251	-3.92571						-3.76867	6.37
	-1.6314	0.431429						-3.75442	-1.56714						-2.46188	-1.43857						-2.46229	-0.511428						-1.62274	-1.92						-3.77096	-3.92857						-3.76699	6.36429
	-1.62833	0.428571						-3.75298	-1.56857						-2.45938	-1.43857						-2.45968	-0.502857						-1.61951	-1.91714						-3.76929	-3.93						-3.76516	6.35857
	-1.62469	0.422857						-3.75129	-1.56714						-2.45656	-1.44143						-2.45676	-0.497143						-1.61612	-1.91143						-3.7676	-3.93						-3.76373	6.35286
	-1.62147	0.415714						-3.74974	-1.56571						-2.45396	-1.44714						-2.45416	-0.491429						-1.61276	-1.91143						-3.76565	-3.93						-3.76205	6.34429
	-1.6181	0.404286						-3.74778	-1.56857						-2.45126	-1.45						-2.45146	-0.487143						-1.60924	-1.91714						-3.76424	-3.93286						-3.76037	6.33571
	-1.61407	0.4						-3.74595	-1.57286						-2.44813	-1.45286						-2.44884	-0.481429						-1.60588	-1.91571						-3.76242	-3.93571						-3.75842	6.32714
	-1.61136	0.402857						-3.74452	-1.57857						-2.44594	-1.46286						-2.44615	-0.48						-1.60265	-1.90714						-3.76074	-3.93857						-3.7566	6.32
	-1.60813	0.402857						-3.74283	-1.58286						-2.44324	-1.46857						-2.44333	-0.487143						-1.59929	-1.90143						-3.75905	-3.94286						-3.75516	6.31286
	-1.60453	0.4						-3.74113	-1.58714						-2.44043	-1.46429						-2.44062	-0.49						-1.59592	-1.89571						-3.75711	-3.94571						-3.75347	6.30571
	-1.60117	0.394286						-3.73945	-1.59143						-2.43771	-1.45571						-2.43801	-0.484286						-1.59242	-1.89143						-3.75569	-3.94857						-3.75178	6.29714
	-1.59765	0.388571						-3.73763	-1.59286						-2.4349	-1.45286						-2.43531	-0.475714						-1.58909	-1.89143						-3.75402	-3.95						-3.75009	6.28857
	-1.59455	0.387143						-3.73619	-1.59286						-2.4324	-1.44571						-2.4326	-0.467143						-1.58572	-1.88714						-3.75234	-3.95						-3.74829	6.28143
	-1.59117	0.382857						-3.7345	-1.58857						-2.4298	-1.43571						-2.43	-0.465714						-1.58236	-1.88143						-3.75064	-3.95						-3.74686	6.27571
	-1.58783	0.385714						-3.73281	-1.58714						-2.42687	-1.42429						-2.42719	-0.472857						-1.57899	-1.87571						-3.74882	-3.95						-3.74518	6.27
	-1.58432	0.39						-3.73112	-1.58714						-2.42427	-1.42714						-2.42447	-0.488571						-1.57576	-1.87						-3.74739	-3.95						-3.74349	6.26286
	-1.58084	0.394286						-3.72929	-1.58857						-2.42146	-1.43143						-2.42176	-0.495714						-1.57214	-1.86714						-3.7457	-3.95						-3.7418	6.25714
	-1.57773	0.398571						-3.7276	-1.59143						-2.41896	-1.43571						-2.41916	-0.495714						-1.56889	-1.86571						-3.74402	-3.95						-3.73987	6.25
	-1.57435	0.394286						-3.72591	-1.59286						-2.41626	-1.43143						-2.41645	-0.497143						-1.56553	-1.86429						-3.74232	-3.95						-3.73832	6.24429
	-1.57097	0.397143						-3.72421	-1.59143						-2.41355	-1.43143						-2.41384	-0.487143						-1.56215	-1.86						-3.73986	-3.95						-3.73661	6.24143
	-1.5675	0.4						-3.72265	-1.58714						-2.41073	-1.43429						-2.41093	-0.478571						-1.5589	-1.86						-3.73884	-3.95						-3.73494	6.23714
	-1.56389	0.4						-3.7203	-1.57857						-2.40792	-1.43286						-2.40833	-0.465714						-1.55557	-1.86						-3.73715	-3.95						-3.73326	6.23429
	-1.56078	0.4						-3.71926	-1.57						-2.40542	-1.43714						-2.40562	-0.457143						-1.55198	-1.86						-3.73547	-3.95						-3.73094	6.23143
	-1.55741	0.395714						-3.71757	-1.56143						-2.40272	-1.44143						-2.40301	-0.465714						-1.54862	-1.86						-3.73378	-3.95						-3.72991	6.23
	-1.55418	0.395714						-3.71588	-1.55286						-2.40011	-1.44						-2.40031	-0.472857						-1.54528	-1.86429						-3.73199	-3.95						-3.72822	6.23
	-1.55078	0.397143						-3.71432	-1.54714						-2.3974	-1.43857						-2.3976	-0.48						-1.54193	-1.87						-3.73044	-3.95						-3.72654	6.22857
	-1.54728	0.388571						-3.71236	-1.54						-2.39459	-1.44857						-2.39478	-0.485714						-1.53858	-1.87429						-3.72886	-3.95143						-3.72498	6.22571
	-1.54391	0.381429						-3.71094	-1.53429						-2.39188	-1.45143						-2.39218	-0.488571						-1.53534	-1.87857						-3.72718	-3.95429						-3.72305	6.22429
	-1.54057	0.38						-3.70911	-1.53286						-2.38927	-1.44857						-2.38947	-0.494286						-1.5317	-1.88						-3.72551	-3.95714						-3.72161	6.22143
	-1.53721	0.38						-3.70741	-1.53429						-2.38522	-1.44857						-2.38677	-0.497143						-1.5286	-1.88						-3.72357	-3.96						-3.71967	6.22
	-1.53398	0.38						-3.70572	-1.54						-2.3826	-1.45286						-2.38416	-0.498571						-1.5251	-1.88143						-3.72199	-3.96						-3.71811	6.21571
	-1.52998	0.378571						-3.7039	-1.54429						-2.3798	-1.44571						-2.38145	-0.502857						-1.52172	-1.88714						-3.72029	-3.96143						-3.71642	6.21143
	-1.52702	0.378571						-3.70234	-1.54571						-2.37709	-1.44714						-2.37865	-0.514286						-1.51838	-1.89						-3.71861	-3.96286						-3.71448	6.20571
	-1.52367	0.38						-3.70077	-1.54857						-2.37427	-1.45857						-2.37594	-0.52						-1.51516	-1.89571						-3.7169	-3.96571						-3.71304	6.20286
	-1.52041	0.381429						-3.69909	-1.55429						-2.37177	-1.46429						-2.37333	-0.518571						-1.51151	-1.9						-3.7151	-3.96714						-3.71135	6.2
	-1.51705	0.381429						-3.6974	-1.56286						-2.36907	-1.46714						-2.37062	-0.524286						-1.50819	-1.90571						-3.71367	-3.97						-3.70978	6.2
	-1.51356	0.377143						-3.69557	-1.56857						-2.36646	-1.46857						-2.36802	-0.518571						-1.50493	-1.90857						-3.71199	-3.97						-3.70811	6.2
	-1.51032	0.367143						-3.69401	-1.57429						-2.36376	-1.46857						-2.36531	-0.515714						-1.50159	-1.90286						-3.71031	-3.97						-3.70619	6.2
	-1.50681	0.357143						-3.69245	-1.58						-2.36073	-1.46714						-2.3625	-0.515714						-1.49822	-1.89857						-3.70864	-3.97143						-3.70478	6.19857
	-1.50345	0.351429						-3.69075	-1.58571						-2.35824	-1.46143						-2.35979	-0.515714						-1.49487	-1.89286						-3.7067	-3.97429						-3.70307	6.19571
	-1.50023	0.35						-3.68905	-1.59						-2.35563	-1.46286						-2.35719	-0.524286						-1.49137	-1.89143						-3.70528	-3.97714						-3.70139	6.19286
	-1.4966	0.35						-3.68697	-1.58714						-2.35292	-1.46571						-2.35447	-0.532857						-1.48802	-1.89143						-3.7036	-3.97857						-3.69945	6.19
	-1.49351	0.35						-3.68554	-1.58714						-2.35021	-1.46714						-2.35176	-0.527143						-1.48465	-1.89						-3.7018	-3.98286						-3.69762	6.19
	-1.49015	0.35						-3.68385	-1.59						-2.34709	-1.47143						-2.34916	-0.52						-1.48128	-1.89						-3.70012	-3.98571						-3.69621	6.18857
	-1.48669	0.351429						-3.68216	-1.59571						-2.3448	-1.47429						-2.34635	-0.52						-1.47806	-1.89						-3.69778	-3.98857						-3.69453	6.18857
	-1.48332	0.351429						-3.68046	-1.6						-2.34209	-1.47571						-2.34364	-0.512857						-1.47471	-1.89						-3.69673	-3.99						-3.69284	6.18571
	-1.4797	0.35						-3.67825	-1.60286						-2.33938	-1.48286						-2.34094	-0.5						-1.47109	-1.89						-3.69505	-3.99						-3.69116	6.18143
	-1.47657	0.351429						-3.6772	-1.60429						-2.33677	-1.49143						-2.33833	-0.507143						-1.46784	-1.88571						-3.69334	-3.99						-3.68883	6.17571
	-1.47334	0.357143						-3.67552	-1.60857						-2.33396	-1.50143						-2.33562	-0.517143						-1.4645	-1.88						-3.69179	-3.99						-3.6878	6.16857
	-1.46996	0.36						-3.67383	-1.61286						-2.33125	-1.50714						-2.33302	-0.521428						-1.46112	-1.88						-3.68983	-3.99286						-3.68612	6.16286
	-1.46646	0.364286						-3.67213	-1.61429						-2.32855	-1.5						-2.3301	-0.528571						-1.45777	-1.87429						-3.68839	-3.99571						-3.68457	6.15714
	-1.46283	0.37						-3.67031	-1.61571						-2.32595	-1.49571						-2.3275	-0.534286						-1.45429	-1.87						-3.68671	-4						-3.68288	6.15286
	-1.45975	0.375714						-3.66861	-1.61429						-2.32324	-1.5						-2.32479	-0.537143						-1.45095	-1.87						-3.68501	-4.00143						-3.68096	6.14714
	-1.4564	0.38						-3.66692	-1.61571						-2.32042	-1.49429						-2.32219	-0.535714						-1.44756	-1.87						-3.68318	-4.00143						-3.67928	6.14286
	-1.45303	0.38						-3.66536	-1.62						-2.31792	-1.47714						-2.31947	-0.542857						-1.44419	-1.87						-3.68135	-4.00143						-3.67759	6.13714
	-1.44981	0.38						-3.66366	-1.62571						-2.31521	-1.46857						-2.31666	-0.552857						-1.44097	-1.87						-3.67992	-4						-3.67603	6.13143
	-1.44556	0.385714						-3.66171	-1.62857						-2.3124	-1.46286						-2.31395	-0.558571						-1.43762	-1.87						-3.67826	-4						-3.67433	6.12571
	-1.44287	0.397143						-3.66028	-1.63286						-2.3098	-1.46143						-2.31135	-0.56						-1.43428	-1.87143						-3.67659	-4.00286						-3.6724	6.11857
	-1.43951	0.401429						-3.65858	-1.63571						-2.30688	-1.46714						-2.30864	-0.562857						-1.43076	-1.87714						-3.67492	-4.00571						-3.67096	6.11143
	-1.43627	0.407143						-3.65702	-1.63714						-2.30439	-1.47143						-2.30593	-0.558571						-1.42742	-1.87429						-3.67311	-4.00857						-3.66929	6.10429
	-1.43291	0.41						-3.65534	-1.63857						-2.30178	-1.47143						-2.30333	-0.557143						-1.42406	-1.87143						-3.67155	-4.01						-3.6676	6.09714
	-1.42931	0.41						-3.65339	-1.63714						-2.29896	-1.46286						-2.30062	-0.558571						-1.42068	-1.87714						-3.66988	-4.01						-3.66591	6.09143
	-1.42595	0.41						-3.65195	-1.63571						-2.29625	-1.46143						-2.2978	-0.55						-1.41733	-1.88						-3.6682	-4.01						-3.66409	6.08714
	-1.4227	0.404286						-3.65026	-1.63857						-2.29345	-1.46						-2.2951	-0.532857						-1.41386	-1.88						-3.66653	-4.01						-3.66267	6.08429
	-1.41935	0.395714						-3.64844	-1.64143						-2.29094	-1.46						-2.2925	-0.528571						-1.41049	-1.88286						-3.66472	-4.01						-3.66099	6.08143
	-1.41599	0.395714						-3.64674	-1.64						-2.28823	-1.46714						-2.28979	-0.535714						-1.40722	-1.88714						-3.66293	-4.01						-3.65905	6.07714
	-1.41251	0.4						-3.64492	-1.63571						-2.28563	-1.47143						-2.28718	-0.537143						-1.40386	-1.89						-3.66139	-4.01						-3.65737	6.07286
	-1.4093	0.4						-3.64349	-1.63143						-2.28272	-1.46571						-2.28427	-0.538571						-1.40051	-1.89						-3.65969	-4.01						-3.65557	6.06714
	-1.40579	0.4						-3.64179	-1.63143						-2.27958	-1.46286						-2.28166	-0.531429						-1.39716	-1.89						-3.65801	-4.01						-3.65413	6.06286
	-1.40242	0.402857						-3.6401	-1.63143						-2.2774	-1.46286						-2.27895	-0.531429						-1.39367	-1.88857						-3.65568	-4.01						-3.65245	6.05857
	-1.39907	0.408571						-3.63841	-1.62857						-2.2748	-1.47429						-2.27635	-0.537143						-1.3903	-1.88286						-3.65464	-4.01						-3.65077	6.05571
	-1.39556	0.41						-3.6362	-1.61857						-2.27209	-1.48286						-2.27365	-0.534286						-1.38696	-1.88286						-3.65297	-4.01						-3.64908	6.05286
	-1.39249	0.41						-3.63514	-1.61						-2.26938	-1.48429						-2.27094	-0.531429						-1.38361	-1.88857						-3.65128	-4.00857						-3.64677	6.04857
	-1.38888	0.405714						-3.63346	-1.60714						-2.26646	-1.48571						-2.26812	-0.527143						-1.38036	-1.89						-3.64971	-4.00857						-3.64574	6.04571
	-1.38565	0.397143						-3.63177	-1.61						-2.26397	-1.49429						-2.26552	-0.524286						-1.37703	-1.89						-3.64778	-4.00857						-3.64405	6.04286
	-1.38228	0.39						-3.62994	-1.61429						-2.26125	-1.49429						-2.26281	-0.524286						-1.37342	-1.89286						-3.64635	-4.00571						-3.64248	6.03857
	-1.37866	0.378571						-3.62799	-1.61714						-2.25854	-1.48857						-2.2601	-0.511428						-1.37006	-1.89571						-3.6444	-4.00571						-3.64052	6.03571
	-1.37556	0.37						-3.62655	-1.62143						-2.25594	-1.49						-2.2575	-0.497143						-1.36674	-1.9						-3.64272	-4.00429						-3.63871	6.03
	-1.37231	0.37						-3.62487	-1.62571						-2.25313	-1.49857						-2.25479	-0.497143						-1.36337	-1.9						-3.64117	-4.00429						-3.63717	6.02286
	-1.36872	0.37						-3.62317	-1.62857						-2.25042	-1.50571						-2.25197	-0.511428						-1.36015	-1.9						-3.63923	-4.00286						-3.6355	6.01714
	-1.3655	0.37						-3.6216	-1.62857						-2.24772	-1.51						-2.24927	-0.52						-1.35679	-1.9						-3.6378	-4.00286						-3.63395	6.01
	-1.36138	0.37						-3.61966	-1.62429						-2.2451	-1.50857						-2.24666	-0.514286						-1.35317	-1.9						-3.63612	-4						-3.63226	6.00429
	-1.35869	0.37						-3.61822	-1.61857						-2.2424	-1.50857						-2.24395	-0.508571						-1.34994	-1.9						-3.63445	-4						-3.63033	5.99857
	-1.35535	0.37						-3.61653	-1.61571						-2.23959	-1.5						-2.24135	-0.505714						-1.34658	-1.9						-3.63277	-4						-3.62889	5.99143
	-1.3521	0.374286						-3.61484	-1.61143						-2.23709	-1.49						-2.23864	-0.501429						-1.34323	-1.89571						-3.63096	-3.99714						-3.62721	5.98429
	-1.34845	0.384286						-3.61327	-1.61						-2.23427	-1.49						-2.23583	-0.494286						-1.33988	-1.89						-3.6294	-3.99714						-3.62553	5.97714
	-1.34494	0.391429						-3.61132	-1.61						-2.23156	-1.49						-2.23312	-0.507143						-1.33653	-1.89						-3.62771	-3.99429						-3.62383	5.97
	-1.34184	0.395714						-3.60963	-1.61286						-2.22896	-1.49429						-2.23052	-0.514286						-1.33306	-1.89						-3.62617	-3.99286						-3.62202	5.96286
	-1.33846	0.4						-3.60806	-1.61571						-2.22604	-1.49143						-2.22781	-0.508571						-1.32969	-1.89						-3.62448	-3.98857						-3.62034	5.95714
	-1.33522	0.408571						-3.60637	-1.61571						-2.22354	-1.49						-2.2251	-0.497143						-1.32632	-1.89						-3.62241	-3.98429						-3.61865	5.95286
	-1.33187	0.417143						-3.60468	-1.61714						-2.22094	-1.49286						-2.22249	-0.49						-1.32297	-1.89						-3.62086	-3.98143						-3.61696	5.94857
	-1.32809	0.42						-3.60285	-1.61571						-2.21813	-1.49857						-2.21969	-0.494286						-1.31962	-1.89						-3.6193	-3.98						-3.6154	5.94428
	-1.32498	0.421429						-3.6013	-1.61429						-2.21543	-1.50857						-2.21697	-0.494286						-1.31638	-1.89						-3.61764	-3.98						-3.61347	5.93571
	-1.32162	0.427143						-3.59973	-1.61143						-2.2123	-1.52143						-2.21426	-0.482857						-1.31277	-1.89						-3.61594	-3.98						-3.61206	5.92714
	-1.31826	0.43						-3.59803	-1.60429						-2.21011	-1.53714						-2.21166	-0.47						-1.30943	-1.89143						-3.61358	-3.98						-3.61036	5.91857
	-1.31491	0.43						-3.59635	-1.6						-2.2074	-1.53571						-2.20895	-0.467143						-1.30619	-1.89143						-3.61257	-3.97857						-3.60866	5.91429
	-1.31143	0.43						-3.59401	-1.59143						-2.20458	-1.53143						-2.20634	-0.477143						-1.30281	-1.89						-3.61089	-3.97714						-3.60697	5.91143
	-1.30806	0.427143						-3.59296	-1.58571						-2.20188	-1.53143						-2.20344	-0.48						-1.29947	-1.88857						-3.6092	-3.97714						-3.60476	5.90714
	-1.3047	0.428571						-3.5914	-1.58143						-2.19907	-1.52857						-2.20083	-0.481429						-1.29597	-1.88286						-3.60764	-3.97714						-3.60372	5.90286
	-1.30148	0.43						-3.58945	-1.57857						-2.19657	-1.52286						-2.19812	-0.484286						-1.2926	-1.88						-3.6057	-3.98						-3.60179	5.89714
	-1.29815	0.427143						-3.58776	-1.58						-2.19396	-1.51714						-2.19552	-0.487143						-1.28926	-1.88143						-3.60402	-3.98143						-3.60011	5.89
	-1.29454	0.427143						-3.58593	-1.58						-2.19125	-1.50571						-2.19281	-0.498571						-1.28588	-1.88429						-3.60233	-3.98429						-3.59842	5.88429
	-1.29145	0.43						-3.5845	-1.57857						-2.18854	-1.49429						-2.1901	-0.497143						-1.28265	-1.88857						-3.60066	-3.98714						-3.59662	5.88
	-1.28784	0.43						-3.5828	-1.58286						-2.18563	-1.49143						-2.18729	-0.485714						-1.27927	-1.89						-3.59897	-3.99						-3.5952	5.87571
	-1.28461	0.43						-3.58111	-1.58714						-2.18313	-1.48857						-2.18468	-0.475714						-1.27591	-1.89						-3.59716	-3.99						-3.59352	5.87143
	-1.28127	0.43						-3.57941	-1.58714						-2.18043	-1.48						-2.18198	-0.477143						-1.27242	-1.89						-3.59575	-3.99						-3.59184	5.86571
	-1.27729	0.43						-3.5776	-1.58429						-2.17771	-1.48						-2.17927	-0.472857						-1.26906	-1.89						-3.59407	-3.99286						-3.59015	5.86143
	-1.27459	0.43						-3.57616	-1.58						-2.17511	-1.49						-2.17666	-0.471429						-1.26584	-1.89143						-3.5924	-3.99571						-3.5882	5.85571
	-1.27126	0.428571						-3.57447	-1.57857						-2.17209	-1.49143						-2.17396	-0.474286						-1.26235	-1.89714						-3.5907	-3.99857						-3.58678	5.85
	-1.26763	0.42						-3.57278	-1.58						-2.16959	-1.49857						-2.17114	-0.477143						-1.25908	-1.9						-3.58877	-4						-3.5851	5.84143
	-1.26439	0.411429						-3.57108	-1.58						-2.16688	-1.50143						-2.16844	-0.484286						-1.25545	-1.89429						-3.58734	-4						-3.58342	5.83286
	-1.26076	0.405714						-3.56901	-1.58						-2.16427	-1.49857						-2.16583	-0.48						-1.2522	-1.88857						-3.58568	-4						-3.58175	5.82286
	-1.25765	0.397143						-3.56757	-1.58						-2.16157	-1.49714						-2.16313	-0.48						-1.24879	-1.89						-3.58388	-4						-3.57967	5.81429
	-1.25429	0.391429						-3.56587	-1.58286						-2.15875	-1.5						-2.16052	-0.487143						-1.24556	-1.88429						-3.58218	-4						-3.57824	5.81
	-1.25079	0.39						-3.56432	-1.58571						-2.15605	-1.5						-2.1578	-0.49						-1.2422	-1.88						-3.58025	-4						-3.57655	5.80571
	-1.24742	0.39						-3.56262	-1.58857						-2.15345	-1.49571						-2.15499	-0.494286						-1.23884	-1.88571						-3.57883	-4.00143						-3.575	5.80286
	-1.24391	0.39						-3.56066	-1.59286						-2.15073	-1.49857						-2.15229	-0.495714						-1.23535	-1.88429						-3.57715	-4.00429						-3.5733	5.80143
	-1.24082	0.39						-3.55924	-1.59571						-2.14814	-1.49714						-2.14969	-0.487143						-1.23199	-1.87857						-3.57548	-4.00714						-3.57134	5.8
	-1.23747	0.388571						-3.55755	-1.59857						-2.1449	-1.49857						-2.14697	-0.488571						-1.22863	-1.87286						-3.5738	-4.01						-3.56992	5.8
	-1.2341	0.382857						-3.55599	-1.60143						-2.14272	-1.50714						-2.14427	-0.49						-1.22526	-1.87143						-3.57159	-4.01143						-3.56824	5.8
	-1.2306	0.377143						-3.55429	-1.60286						-2.13991	-1.5						-2.14146	-0.497143						-1.22201	-1.87286						-3.57055	-4.01429						-3.56655	5.8
	-1.2271	0.371429						-3.55194	-1.60429						-2.1373	-1.49714						-2.13885	-0.498571						-1.21868	-1.87						-3.56888	-4.01714						-3.56488	5.8
	-1.22389	0.37						-3.55077	-1.60714						-2.13459	-1.50571						-2.13614	-0.502857						-1.21505	-1.86286						-3.56717	-4.02						-3.56269	5.79714
	-1.22065	0.37						-3.54908	-1.61143						-2.13178	-1.51714						-2.13343	-0.505714						-1.21181	-1.86						-3.56523	-4.02						-3.56138	5.79143
	-1.2173	0.37						-3.54739	-1.61571						-2.12928	-1.51857						-2.13083	-0.5						-1.20846	-1.86143						-3.56342	-4.02143						-3.5597	5.78571
	-1.21397	0.371429						-3.54569	-1.61857						-2.12656	-1.51714						-2.12812	-0.501429						-1.20509	-1.86714						-3.562	-4.02143						-3.55802	5.78143
	-1.21023	0.371429						-3.54387	-1.61857						-2.12376	-1.52						-2.12552	-0.497143						-1.20175	-1.86571						-3.56031	-4.02143						-3.55636	5.77714
	-1.207	0.37						-3.54243	-1.61857						-2.12105	-1.52143						-2.1226	-0.487143						-1.19837	-1.86571						-3.55863	-4.02						-3.55454	5.77429
	-1.20366	0.375714						-3.54075	-1.61857						-2.11823	-1.52571						-2.11999	-0.482857						-1.19487	-1.86429						-3.55694	-4.02						-3.55311	5.77
	-1.20032	0.38						-3.53906	-1.62						-2.11574	-1.52857						-2.11729	-0.49						-1.1915	-1.86286						-3.55501	-4.02						-3.55144	5.76571
	-1.1971	0.38						-3.53736	-1.62						-2.11314	-1.53714						-2.11468	-0.497143						-1.18826	-1.86429						-3.55357	-4.02						-3.54975	5.76286
	-1.19308	0.38						-3.53554	-1.62						-2.11042	-1.53571						-2.11197	-0.497143						-1.18493	-1.86286						-3.55201	-4.02						-3.54807	5.76
	-1.19012	0.38						-3.53411	-1.62286						-2.1076	-1.53714						-2.10917	-0.497143						-1.18157	-1.86714						-3.55032	-4.02						-3.54613	5.76
	-1.18678	0.38						-3.53241	-1.62286						-2.10479	-1.54143						-2.10646	-0.501429						-1.17797	-1.87						-3.54863	-4.02						-3.5447	5.75857
	-1.18356	0.374286						-3.53046	-1.62286						-2.10229	-1.53571						-2.10385	-0.501429						-1.17462	-1.87						-3.5467	-4.02						-3.54302	5.75571
	-1.1802	0.37						-3.52889	-1.62143						-2.09959	-1.53286						-2.10114	-0.5						-1.17136	-1.87571						-3.54503	-4.02						-3.5412	5.75286
	-1.17669	0.37						-3.52695	-1.62143						-2.09688	-1.53857						-2.09854	-0.5						-1.16799	-1.88429						-3.54347	-4.02						-3.53952	5.74714
	-1.17346	0.364286						-3.52551	-1.62286						-2.09428	-1.53714						-2.09583	-0.501429						-1.16463	-1.89						-3.5418	-4.02						-3.53758	5.74429
	-1.16995	0.36						-3.52382	-1.62429						-2.09125	-1.53714						-2.09302	-0.5						-1.16139	-1.89						-3.54012	-4.02						-3.53614	5.74143
	-1.1666	0.355714						-3.52213	-1.62143						-2.08875	-1.53143						-2.09031	-0.492857						-1.15803	-1.89						-3.53818	-4.02						-3.53446	5.73857
	-1.16324	0.35						-3.52056	-1.62						-2.08605	-1.52286						-2.0876	-0.491429						-1.15442	-1.89						-3.53676	-4.02						-3.5328	5.73571
	-1.15977	0.35						-3.51862	-1.62						-2.08344	-1.51857						-2.08499	-0.495714						-1.15118	-1.89571						-3.53508	-4.01714						-3.53124	5.73286
	-1.15668	0.35						-3.51719	-1.62429						-2.08073	-1.51143						-2.08218	-0.495714						-1.14784	-1.9						-3.5334	-4.01429						-3.52929	5.72857
	-1.15335	0.35						-3.51549	-1.62857						-2.07761	-1.50714						-2.07947	-0.495714						-1.14451	-1.9						-3.53172	-4.01143						-3.52787	5.72571
	-1.14972	0.352857						-3.5138	-1.63143						-2.07522	-1.51143						-2.07677	-0.505714						-1.14115	-1.90286						-3.5294	-4.01						-3.52619	5.72143
	-1.14647	0.358571						-3.51223	-1.63143						-2.07261	-1.51714						-2.07416	-0.507143						-1.13779	-1.90429						-3.52836	-4.01286						-3.52453	5.71571
	-1.14284	0.354286						-3.50989	-1.63429						-2.06991	-1.51143						-2.07146	-0.502857						-1.13432	-1.90286						-3.52668	-4.01571						-3.52283	5.71143
	-1.13975	0.344286						-3.50859	-1.63857						-2.0673	-1.50286						-2.06864	-0.504286						-1.13094	-1.90429						-3.52487	-4.01857						-3.52061	5.70571
	-1.13637	0.34						-3.50702	-1.64						-2.06438	-1.50143						-2.06594	-0.501429						-1.1276	-1.91						-3.5232	-4.02						-3.51932	5.70286
	-1.13314	0.34						-3.50533	-1.64143						-2.06188	-1.5						-2.06333	-0.498571						-1.12423	-1.90857						-3.52128	-4.02						-3.51765	5.69714
	-1.12953	0.338571						-3.50364	-1.64143						-2.05906	-1.5						-2.06062	-0.504286						-1.12088	-1.90429						-3.51985	-4.02						-3.51596	5.69429
	-1.12605	0.332857						-3.50182	-1.64						-2.05647	-1.50286						-2.05802	-0.517143						-1.11739	-1.90286						-3.51815	-4.02						-3.51428	5.69
	-1.12285	0.328571						-3.50025	-1.64						-2.05376	-1.50571						-2.05531	-0.525714						-1.11405	-1.90143						-3.51647	-4.02						-3.51244	5.68571
	-1.11949	0.324286						-3.49869	-1.64						-2.05094	-1.51571						-2.0526	-0.517143						-1.1107	-1.90429						-3.5149	-4.02						-3.51101	5.68143
	-1.11623	0.327143						-3.497	-1.64						-2.04844	-1.52143						-2.04978	-0.514286						-1.10734	-1.90571						-3.51295	-4.02						-3.50933	5.67571
	-1.11288	0.328571						-3.49531	-1.64286						-2.04574	-1.52143						-2.04718	-0.515714						-1.104	-1.90143						-3.51153	-4.02						-3.50766	5.67286
	-1.10876	0.332857						-3.49349	-1.64286						-2.04292	-1.52						-2.04447	-0.517143						-1.10075	-1.9						-3.50984	-4.02						-3.50599	5.66714
	-1.10604	0.342857						-3.49192	-1.64429						-2.04021	-1.52143						-2.04176	-0.522857						-1.09737	-1.89429						-3.50814	-4.02143						-3.50405	5.66143
	-1.10269	0.351429						-3.4901	-1.64286						-2.0374	-1.53286						-2.03916	-0.53						-1.09388	-1.89143						-3.5066	-4.02286						-3.50249	5.65286
	-1.09932	0.358571						-3.48841	-1.64143						-2.03491	-1.54						-2.03634	-0.535714						-1.09054	-1.89714						-3.50439	-4.02286						-3.50081	5.64286
	-1.09597	0.362857						-3.48672	-1.64						-2.0323	-1.54429						-2.03364	-0.532857						-1.08716	-1.9						-3.50295	-4.02286						-3.49913	5.63286
	-1.09248	0.368571						-3.48488	-1.63857						-2.02937	-1.55143						-2.03094	-0.525714						-1.0838	-1.9						-3.50127	-4.02						-3.49745	5.62286
	-1.08911	0.375714						-3.48346	-1.63857						-2.02678	-1.55571						-2.02833	-0.517143						-1.08045	-1.89429						-3.49972	-4.02						-3.49551	5.61143
	-1.08587	0.381429						-3.48177	-1.63429						-2.02397	-1.55286						-2.02562	-0.517143						-1.07696	-1.89429						-3.49805	-4.02286						-3.49408	5.60143
	-1.08249	0.382857						-3.48007	-1.63						-2.02146	-1.55286						-2.02302	-0.527143						-1.07359	-1.89714						-3.49609	-4.02571						-3.49241	5.59286
	-1.07911	0.387143						-3.47838	-1.62429						-2.01875	-1.55429						-2.0201	-0.54						-1.07036	-1.89714						-3.49466	-4.02857						-3.49074	5.58429
	-1.0756	0.391429						-3.47656	-1.61857						-2.01605	-1.55571						-2.01749	-0.55						-1.067	-1.9						-3.49298	-4.03						-3.48905	5.57857
	-1.07252	0.395714						-3.47512	-1.61571						-2.01344	-1.55143						-2.01478	-0.547143						-1.06364	-1.9						-3.49131	-4.03286						-3.48723	5.57
	-1.0689	0.4						-3.47343	-1.61429						-2.01011	-1.54857						-2.01218	-0.55						-1.06028	-1.9						-3.48962	-4.03286						-3.48582	5.56286
	-1.06555	0.4						-3.47174	-1.61286						-2.00793	-1.55286						-2.00948	-0.552857						-1.05678	-1.9						-3.48741	-4.03286						-3.48415	5.55714
	-1.0622	0.395714						-3.46991	-1.61857						-2.00521	-1.56286						-2.00677	-0.547143						-1.05344	-1.9						-3.48612	-4.03143						-3.48246	5.55286
	-1.0587	0.39						-3.46758	-1.62429						-2.00261	-1.56571						-2.00396	-0.548571						-1.05009	-1.9						-3.48445	-4.03						-3.48055	5.54714
	-1.05558	0.385714						-3.46652	-1.62857						-1.9999	-1.56857						-2.00136	-0.547143						-1.04674	-1.9						-3.48277	-4.03143						-3.47823	5.54429
	-1.0521	0.381429						-3.46496	-1.62857						-1.9971	-1.56714						-1.99864	-0.541429						-1.0434	-1.90143						-3.48108	-4.03429						-3.47718	5.53857
	-1.04877	0.381429						-3.46327	-1.62571						-1.99438	-1.56571						-1.99594	-0.531429						-1.04003	-1.90429						-3.47926	-4.03714						-3.47562	5.53429
	-1.04543	0.38						-3.46159	-1.62571						-1.99178	-1.56571						-1.99333	-0.522857						-1.03656	-1.90857						-3.47783	-4.04						-3.47394	5.53
	-1.04179	0.38						-3.45963	-1.62429						-1.98906	-1.56429						-1.99063	-0.524286						-1.03319	-1.91571						-3.47614	-4.04						-3.47226	5.52571
	-1.0387	0.38						-3.4582	-1.62						-1.98647	-1.56857						-1.98781	-0.524286						-1.02983	-1.92						-3.47445	-4.04						-3.47032	5.52429
	-1.03532	0.38						-3.4565	-1.61571						-1.98354	-1.57143						-1.9851	-0.515714						-1.02661	-1.92						-3.47277	-4.04						-3.4689	5.52143
	-1.03185	0.38						-3.45495	-1.61429						-1.98094	-1.57286						-1.9825	-0.504286						-1.02325	-1.92						-3.47096	-4.04143						-3.46721	5.52143
	-1.02851	0.385714						-3.45325	-1.62						-1.97823	-1.58286						-1.97978	-0.492857						-1.01989	-1.92143						-3.46941	-4.04429						-3.46552	5.52143
	-1.0245	0.392857						-3.4513	-1.62286						-1.97564	-1.58857						-1.97718	-0.495714						-1.0164	-1.92286						-3.46784	-4.04714						-3.46385	5.52
	-1.02178	0.398571						-3.44973	-1.62143						-1.97292	-1.58286						-1.97447	-0.485714						-1.01302	-1.91857						-3.46614	-4.05						-3.46179	5.52
	-1.01855	0.394286						-3.44804	-1.61714						-1.97011	-1.58						-1.97166	-0.478571						-1.00965	-1.91286						-3.46422	-4.05						-3.46035	5.52
	-1.01517	0.39						-3.44635	-1.61571						-1.96761	-1.58286						-1.96896	-0.485714						-1.0063	-1.91						-3.4624	-4.05143						-3.45869	5.51714
	-1.01157	0.384286						-3.44466	-1.61571						-1.9648	-1.59143						-1.96635	-0.49						-1.00306	-1.90857						-3.46097	-4.05429						-3.45701	5.51429
	-1.00809	0.378571						-3.44283	-1.61571						-1.96209	-1.59571						-1.96364	-0.498571						-0.999713	-1.90429						-3.45928	-4.05714						-3.45534	5.51
	-1.00499	0.377143						-3.44141	-1.61571						-1.95938	-1.59286						-1.96103	-0.502857						-0.996089	-1.90571						-3.4576	-4.06						-3.45352	5.50571
	-1.00161	0.372857						-3.43971	-1.61286						-1.95656	-1.58571						-1.95833	-0.507143						-0.992864	-1.90429						-3.45593	-4.06						-3.45198	5.50143
	-0.998277	0.371429						-3.43802	-1.61143						-1.95407	-1.57857						-1.95552	-0.505714						-0.989524	-1.9						-3.45399	-4.06286						-3.4503	5.49571
	-0.99494	0.371429						-3.43632	-1.60857						-1.95146	-1.57						-1.9528	-0.508571						-0.986162	-1.9						-3.45257	-4.06571						-3.44875	5.49286
	-0.991177	0.364286						-3.4345	-1.60429						-1.94854	-1.57						-1.9502	-0.512857						-0.982808	-1.90143						-3.45088	-4.06857						-3.44707	5.48714
	-0.988081	0.354286						-3.43306	-1.60143						-1.94595	-1.57429						-1.94749	-0.512857						-0.979464	-1.90143						-3.44918	-4.07143						-3.44514	5.48286
	-0.984722	0.344286						-3.43138	-1.59714						-1.94271	-1.57429						-1.94478	-0.525714						-0.975968	-1.90143						-3.44762	-4.07286						-3.4437	5.47714
	-0.981487	0.335714						-3.42942	-1.59714						-1.94063	-1.57714						-1.94198	-0.52						-0.972612	-1.90143						-3.4453	-4.07429						-3.44177	5.47
	-0.97813	0.324286						-3.42785	-1.60143						-1.93792	-1.58						-1.93927	-0.51						-0.969248	-1.90286						-3.444	-4.07429						-3.44009	5.46143
	-0.974504	0.314286						-3.42551	-1.60571						-1.93522	-1.58						-1.93666	-0.507143						-0.965882	-1.90857						-3.44232	-4.07286						-3.43853	5.45429
	-0.971237	0.305714						-3.42447	-1.61						-1.93241	-1.57143						-1.93395	-0.507143						-0.962654	-1.91						-3.44064	-4.07						-3.43618	5.44571
	-0.967881	0.297143						-3.42278	-1.61143						-1.92959	-1.56429						-1.93135	-0.514286						-0.959002	-1.91						-3.43897	-4.07						-3.43515	5.43857
	-0.964499	0.291429						-3.42108	-1.61143						-1.92709	-1.57571						-1.92864	-0.518571						-0.955666	-1.91						-3.43717	-4.07						-3.43348	5.42857
	-0.961258	0.29						-3.41953	-1.61429						-1.92438	-1.58857						-1.92594	-0.52						-0.952332	-1.91						-3.43574	-4.07						-3.4318	5.42
	-0.957653	0.29						-3.41757	-1.61714						-1.92177	-1.59						-1.92312	-0.53						-0.949113	-1.91						-3.43405	-4.07						-3.43012	5.41429
	-0.954518	0.285714						-3.41614	-1.61714						-1.91907	-1.59143						-1.92052	-0.544286						-0.945742	-1.90857						-3.43238	-4.07						-3.4283	5.40714
	-0.951044	0.287143						-3.41444	-1.61143						-1.91604	-1.59429						-1.91781	-0.551429						-0.942388	-1.90714						-3.43068	-4.07						-3.42675	5.40429
	-0.947684	0.288571						-3.41276	-1.60714						-1.91354	-1.59714						-1.9151	-0.555714						-0.938888	-1.91429						-3.42885	-4.07						-3.42509	5.40143
	-0.944344	0.288571						-3.41093	-1.60571						-1.91094	-1.59857						-1.9125	-0.56						-0.935527	-1.91857						-3.42742	-4.07						-3.42328	5.39714
	-0.94033	0.287143						-3.4091	-1.60571						-1.90823	-1.6						-1.90968	-0.56						-0.932188	-1.92						-3.42549	-4.07						-3.42159	5.39429
	-0.937625	0.285714						-3.40755	-1.60714						-1.90562	-1.59857						-1.90697	-0.56						-0.928841	-1.92						-3.42381	-4.07						-3.41978	5.39
	-0.934156	0.287143						-3.40599	-1.60429						-1.90271	-1.60714						-1.90427	-0.554286						-0.925497	-1.92						-3.42212	-4.06714						-3.41823	5.38571
	-0.930784	0.288571						-3.40428	-1.60143						-1.90011	-1.61286						-1.90166	-0.55						-0.922156	-1.92429						-3.42032	-4.06429						-3.41654	5.38
	-0.927423	0.288571						-3.40261	-1.6						-1.89741	-1.61429						-1.89896	-0.548571						-0.91865	-1.93						-3.41878	-4.06143						-3.41498	5.37286
	-0.92396	0.29						-3.40078	-1.6						-1.89479	-1.62						-1.89635	-0.544286						-0.915312	-1.93						-3.41711	-4.06						-3.4133	5.36714
	-0.920857	0.291429						-3.39921	-1.60143						-1.89209	-1.62286						-1.89344	-0.538571						-0.911971	-1.93						-3.41568	-4.05714						-3.41134	5.36143
	-0.917527	0.297143						-3.39765	-1.60286						-1.88928	-1.62857						-1.89083	-0.538571						-0.90863	-1.93						-3.41389	-4.05429						-3.40991	5.35571
	-0.913911	0.3						-3.39596	-1.60571						-1.88678	-1.63143						-1.88813	-0.544286						-0.905273	-1.93						-3.41195	-4.04857						-3.40824	5.35
	-0.910559	0.305714						-3.39427	-1.60571						-1.88397	-1.63714						-1.88552	-0.554286						-0.901923	-1.93						-3.41054	-4.04429						-3.40655	5.34286
	-0.907052	0.31						-3.39245	-1.60571						-1.88126	-1.63857						-1.88281	-0.554286						-0.898445	-1.93						-3.40888	-4.04143						-3.40499	5.33714
	-0.903969	0.314286						-3.39074	-1.60286						-1.87855	-1.63429						-1.8801	-0.545714						-0.895083	-1.93571						-3.40719	-4.04						-3.40304	5.33
	-0.900628	0.317143						-3.38905	-1.60143						-1.87543	-1.63143						-1.87729	-0.54						-0.891715	-1.94						-3.40526	-4.04						-3.40137	5.32286
	-0.8974	0.32						-3.38736	-1.60429						-1.87324	-1.63286						-1.87468	-0.534286						-0.888475	-1.94143						-3.40294	-4.03714						-3.39968	5.31571
	-0.89368	0.317143						-3.38567	-1.60571						-1.87063	-1.63714						-1.87198	-0.532857						-0.885127	-1.94714						-3.40191	-4.03429						-3.39801	5.30714
	-0.890175	0.311429						-3.38345	-1.60429						-1.86772	-1.64143						-1.86927	-0.53						-0.88178	-1.94857						-3.40022	-4.03143						-3.39634	5.29857
	-0.887087	0.31						-3.38242	-1.59857						-1.86512	-1.63286						-1.86666	-0.522857						-0.878161	-1.94857						-3.39867	-4.03						-3.39413	5.29
	-0.883759	0.31						-3.38072	-1.59429						-1.8623	-1.62429						-1.86396	-0.515714						-0.874932	-1.95						-3.39701	-4.03286						-3.39309	5.28286
	-0.880411	0.314286						-3.37903	-1.59429						-1.85979	-1.62714						-1.86114	-0.504286						-0.87158	-1.94429						-3.39506	-4.03571						-3.39141	5.27714
	-0.877035	0.32						-3.37733	-1.59714						-1.85709	-1.62429						-1.85854	-0.505714						-0.868236	-1.94						-3.39363	-4.03857						-3.38972	5.27143
	-0.873302	0.321429						-3.37552	-1.59857						-1.85438	-1.62429						-1.85583	-0.517143						-0.864852	-1.94						-3.39193	-4.04						-3.38804	5.26571
	-0.870227	0.321429						-3.37409	-1.59714						-1.85156	-1.62857						-1.85312	-0.522857						-0.861504	-1.93714						-3.39023	-4.04						-3.38624	5.26
	-0.86685	0.321429						-3.37213	-1.59571						-1.84875	-1.63143						-1.85052	-0.517143						-0.858044	-1.93143						-3.38867	-4.04						-3.38469	5.25429
	-0.863484	0.33						-3.37056	-1.59571						-1.84625	-1.62						-1.84781	-0.51						-0.854685	-1.93						-3.38673	-4.04						-3.38289	5.25143
	-0.860244	0.338571						-3.36888	-1.59714						-1.84354	-1.61143						-1.845	-0.514286						-0.851301	-1.92429						-3.38506	-4.04						-3.3812	5.24714
	-0.85623	0.34						-3.36693	-1.59714						-1.84094	-1.61						-1.84228	-0.517143						-0.847961	-1.92						-3.38339	-4.04						-3.37951	5.24143
	-0.853293	0.342857						-3.36549	-1.59571						-1.83813	-1.60857						-1.83968	-0.512857						-0.84462	-1.91857						-3.38183	-4.04						-3.37769	5.23571
	-0.849933	0.348571						-3.3638	-1.59						-1.83532	-1.60429						-1.83697	-0.511428						-0.841136	-1.91571						-3.38002	-4.03857						-3.37616	5.22857
	-0.846691	0.35						-3.36223	-1.58429						-1.83271	-1.59857						-1.83427	-0.507143						-0.837774	-1.91286						-3.37819	-4.03571						-3.37447	5.22429
	-0.843331	0.351429						-3.36054	-1.58143						-1.8301	-1.58714						-1.83167	-0.5						-0.834427	-1.91714						-3.37677	-4.03571						-3.37281	5.21857
	-0.839705	0.351429						-3.35858	-1.57857						-1.8274	-1.58143						-1.82885	-0.491429						-0.831085	-1.92						-3.37509	-4.03571						-3.37113	5.21286
	-0.836625	0.355714						-3.35716	-1.57429						-1.8248	-1.57286						-1.82614	-0.49						-0.827857	-1.92						-3.37342	-4.03857						-3.36931	5.20714
	-0.833145	0.357143						-3.35546	-1.56714						-1.82188	-1.57429						-1.82354	-0.482857						-0.824482	-1.92143						-3.37174	-4.03714						-3.36789	5.20143
	-0.829759	0.358571						-3.3539	-1.55857						-1.81928	-1.57429						-1.82082	-0.474286						-0.82112	-1.92714						-3.36992	-4.03429						-3.36622	5.19571
	-0.826415	0.36						-3.3522	-1.55429						-1.81657	-1.57143						-1.81812	-0.468571						-0.817635	-1.93143						-3.36836	-4.03286						-3.36452	5.19
	-0.822929	0.36						-3.35012	-1.54857						-1.81396	-1.57						-1.81552	-0.458571						-0.814293	-1.93714						-3.36669	-4.03143						-3.36259	5.18429
	-0.81973	0.36						-3.34869	-1.54286						-1.81125	-1.56429						-1.8126	-0.457143						-0.810941	-1.94						-3.36489	-4.03143						-3.36078	5.18143
	-0.816388	0.365714						-3.347	-1.54143						-1.80812	-1.56429						-1.80999	-0.457143						-0.807571	-1.94286						-3.36322	-4.03						-3.35936	5.17857
	-0.81289	0.37						-3.3453	-1.54286						-1.80573	-1.56143						-1.80729	-0.457143						-0.804222	-1.94571						-3.36089	-4.03143						-3.3577	5.17571
	-0.809543	0.37						-3.34361	-1.55143						-1.80313	-1.55857						-1.80468	-0.465714						-0.800995	-1.95						-3.35986	-4.03429						-3.35601	5.17286
	-0.806079	0.37						-3.34141	-1.55571						-1.80042	-1.56286						-1.80197	-0.47						-0.797369	-1.95714						-3.35819	-4.03714						-3.35432	5.17
	-0.802863	0.371429						-3.34035	-1.55857						-1.79771	-1.56857						-1.79937	-0.467143						-0.794119	-1.96						-3.3565	-4.04143						-3.35201	5.16857
	-0.799528	0.377143						-3.33866	-1.56						-1.7949	-1.58143						-1.79645	-0.47						-0.790775	-1.96						-3.35482	-4.04429						-3.35098	5.16571
	-0.796184	0.384286						-3.33697	-1.55857						-1.7924	-1.58143						-1.79385	-0.472857						-0.787422	-1.96429						-3.35301	-4.04857						-3.3493	5.16286
	-0.792681	0.39						-3.33527	-1.55571						-1.78959	-1.57857						-1.79113	-0.477143						-0.784045	-1.97						-3.35159	-4.05286						-3.3476	5.15857
	-0.789196	0.39						-3.33345	-1.55286						-1.78689	-1.57714						-1.78854	-0.475714						-0.780542	-1.97429						-3.34989	-4.05857						-3.34592	5.15571
	-0.785993	0.391429						-3.33176	-1.55						-1.78427	-1.57857						-1.78583	-0.471429						-0.777207	-1.98						-3.3482	-4.06143						-3.34409	5.15143
	-0.782743	0.397143						-3.33008	-1.55						-1.78146	-1.58714						-1.78312	-0.471429						-0.773868	-1.98143						-3.34628	-4.06143						-3.34241	5.14571
	-0.779401	0.401429						-3.32838	-1.55286						-1.77897	-1.58429						-1.7803	-0.471429						-0.770526	-1.98714						-3.34447	-4.06429						-3.34073	5.14286
	-0.776017	0.401429						-3.32681	-1.55571						-1.77625	-1.58429						-1.77771	-0.47						-0.767165	-1.99						-3.34305	-4.06571						-3.33905	5.13714
	-0.771876	0.4						-3.32487	-1.55857						-1.77345	-1.58						-1.775	-0.468571						-0.763807	-1.99						-3.34136	-4.06857						-3.33738	5.13429
	-0.769191	0.4						-3.32343	-1.55857						-1.77074	-1.58143						-1.77228	-0.47						-0.760465	-1.99						-3.33968	-4.07143						-3.33558	5.13
	-0.76584	0.4						-3.32174	-1.55571						-1.76792	-1.58714						-1.76968	-0.465714						-0.756989	-1.98714						-3.338	-4.07429						-3.33417	5.12571
	-0.762486	0.4						-3.32005	-1.55143						-1.76541	-1.59571						-1.76698	-0.457143						-0.753637	-1.98571						-3.33607	-4.07714						-3.33249	5.12
	-0.759144	0.4						-3.31849	-1.54571						-1.76282	-1.60714						-1.76416	-0.452857						-0.750277	-1.98429						-3.33465	-4.08						-3.33081	5.11429
	-0.75565	0.397143						-3.31652	-1.54286						-1.7601	-1.60571						-1.76145	-0.462857						-0.747035	-1.98						-3.33296	-4.08						-3.32912	5.11
	-0.752286	0.394286						-3.31509	-1.54286						-1.75729	-1.60143						-1.75885	-0.464286						-0.743685	-1.98						-3.33127	-4.08						-3.32718	5.10571
	-0.748928	0.398571						-3.3134	-1.54714						-1.75438	-1.59714						-1.75614	-0.461429						-0.740091	-1.97857						-3.3297	-4.08143						-3.32576	5.1
	-0.7456	0.4						-3.31158	-1.55286						-1.75198	-1.59286						-1.75353	-0.455714						-0.736739	-1.97714						-3.32776	-4.08429						-3.32395	5.09286
	-0.742265	0.397143						-3.30989	-1.55714						-1.74927	-1.59143						-1.75083	-0.451429						-0.733486	-1.97429						-3.32607	-4.08714						-3.32228	5.08571
	-0.738726	0.391429						-3.30806	-1.56						-1.74657	-1.59571						-1.74802	-0.451429						-0.730124	-1.97						-3.3244	-4.09						-3.32058	5.07857
	-0.735349	0.388571						-3.30651	-1.56286						-1.74396	-1.59571						-1.74531	-0.448571						-0.726767	-1.97						-3.32284	-4.09286						-3.31875	5.07
	-0.732112	0.39						-3.30495	-1.56571						-1.74063	-1.59						-1.7426	-0.451429						-0.723418	-1.97143						-3.32116	-4.09571						-3.31719	5.06429
	-0.728751	0.39						-3.30325	-1.56571						-1.73844	-1.59143						-1.73999	-0.452857						-0.719915	-1.97714						-3.31883	-4.1						-3.31551	5.05857
	-0.725391	0.39						-3.30156	-1.56286						-1.73574	-1.59714						-1.73729	-0.441429						-0.71656	-1.98143						-3.3178	-4.10429						-3.31384	5.05429
	-0.721913	0.39						-3.29921	-1.55857						-1.73313	-1.6						-1.73468	-0.434286						-0.713209	-1.98429						-3.31612	-4.10714						-3.31227	5.05
	-0.718682	0.391429						-3.29817	-1.55714						-1.73042	-1.60286						-1.73187	-0.427143						-0.709848	-1.98857						-3.31443	-4.11						-3.30995	5.04571
	-0.715213	0.391429						-3.29662	-1.56						-1.72761	-1.61143						-1.72916	-0.425714						-0.706617	-1.99429						-3.31275	-4.11143						-3.30889	5.04286
	-0.711891	0.39						-3.29492	-1.56571						-1.7249	-1.61714						-1.72646	-0.43						-0.703246	-1.99857						-3.31095	-4.11429						-3.30721	5.03857
	-0.7085	0.387143						-3.29296	-1.56857						-1.7223	-1.61286						-1.72385	-0.425714						-0.699634	-1.99286						-3.3094	-4.11714						-3.30554	5.03571
	-0.705028	0.385714						-3.29114	-1.56857						-1.71958	-1.6						-1.72114	-0.421429						-0.696404	-1.99286						-3.30759	-4.12						-3.30373	5.03286
	-0.701797	0.387143						-3.2897	-1.56857						-1.71698	-1.58857						-1.71844	-0.418571						-0.693028	-1.99857						-3.30591	-4.12						-3.3018	5.02714
	-0.698533	0.382857						-3.28801	-1.57						-1.71407	-1.58429						-1.71561	-0.414286						-0.689689	-1.99857						-3.30424	-4.12						-3.30038	5.02429
	-0.694912	0.38						-3.28632	-1.57143						-1.71157	-1.58857						-1.71302	-0.408571						-0.686341	-1.99286						-3.30243	-4.12						-3.29871	5.02143
	-0.691583	0.38						-3.28463	-1.56857						-1.70876	-1.58286						-1.71031	-0.411429						-0.68297	-1.99						-3.30087	-4.12286						-3.29702	5.02
	-0.687694	0.374286						-3.2828	-1.56714						-1.70616	-1.58						-1.70771	-0.418571						-0.679471	-1.99						-3.29919	-4.12571						-3.29535	5.01714
	-0.684993	0.368571						-3.28138	-1.56429						-1.70345	-1.58						-1.705	-0.422857						-0.67611	-1.99						-3.29759	-4.12857						-3.29353	5.01429
	-0.681618	0.362857						-3.27969	-1.56714						-1.70064	-1.58						-1.70219	-0.427143						-0.672865	-1.99429						-3.29593	-4.13						-3.29198	5.01
	-0.678267	0.36						-3.27799	-1.57						-1.69813	-1.58286						-1.69947	-0.427143						-0.669503	-2						-3.294	-4.13						-3.2903	5.00429
	-0.674782	0.36						-3.2763	-1.56714						-1.69542	-1.59429						-1.69688	-0.421429						-0.66615	-2						-3.29258	-4.12857						-3.28874	4.99714
	-0.67128	0.354286						-3.27447	-1.56429						-1.6926	-1.59714						-1.69416	-0.422857						-0.662542	-2						-3.29089	-4.12571						-3.28705	4.98714
	-0.668076	0.35						-3.27278	-1.56143						-1.6899	-1.59429						-1.69146	-0.421429						-0.659324	-2						-3.28921	-4.12286						-3.28511	4.97857
	-0.664717	0.354286						-3.27109	-1.56						-1.68709	-1.59143						-1.68884	-0.424286						-0.655975	-2.00143						-3.28753	-4.12						-3.28344	4.97286
	-0.661475	0.355714						-3.26953	-1.56						-1.68459	-1.59286						-1.68594	-0.424286						-0.652643	-2.00714						-3.28546	-4.12						-3.28177	4.97
	-0.658107	0.351429						-3.26783	-1.56286						-1.68188	-1.59429						-1.68332	-0.415714						-0.64929	-2.00857						-3.28405	-4.12						-3.28008	4.96714
	-0.654363	0.355714						-3.26587	-1.56571						-1.67927	-1.59571						-1.68063	-0.422857						-0.645937	-2.00857						-3.28236	-4.12						-3.27851	4.96429
	-0.651263	0.36						-3.26445	-1.56714						-1.67647	-1.60143						-1.67802	-0.434286						-0.642575	-2.01						-3.28069	-4.12						-3.27657	4.95857
	-0.647901	0.358571						-3.26288	-1.56571						-1.67324	-1.59857						-1.67531	-0.438571						-0.639099	-2.01						-3.27902	-4.12						-3.27514	4.95286
	-0.644515	0.352857						-3.26119	-1.56571						-1.67105	-1.60571						-1.6727	-0.431429						-0.635774	-2.01						-3.27669	-4.12						-3.27344	4.94571
	-0.641272	0.35						-3.25949	-1.56429						-1.66845	-1.60714						-1.66979	-0.432857						-0.63242	-2.01143						-3.27565	-4.11857						-3.27187	4.93857
	-0.637652	0.347143						-3.25716	-1.56429						-1.66573	-1.61						-1.66718	-0.437143						-0.629048	-2.01286						-3.27409	-4.11571						-3.27019	4.93143
	-0.634285	0.342857						-3.25611	-1.56429						-1.66292	-1.61857						-1.66448	-0.427143						-0.625717	-2.01429						-3.27242	-4.11571						-3.26786	4.92571
	-0.63104	0.34						-3.25442	-1.56143						-1.6601	-1.62571						-1.66186	-0.425714						-0.622236	-2.01286						-3.27076	-4.11571						-3.26682	4.92143
	-0.627664	0.334286						-3.2526	-1.56						-1.65761	-1.63						-1.65917	-0.43						-0.618862	-2.01286						-3.26882	-4.11857						-3.26488	4.91571
	-0.624281	0.327143						-3.25091	-1.55714						-1.65491	-1.62714						-1.65645	-0.437143						-0.615487	-2.01857						-3.26714	-4.12143						-3.26333	4.91143
	-0.62078	0.321429						-3.24908	-1.55571						-1.65229	-1.62286						-1.65364	-0.444286						-0.61214	-2.02						-3.26544	-4.12429						-3.26165	4.90428
	-0.617663	0.32						-3.24764	-1.55857						-1.64959	-1.61857						-1.65094	-0.445714						-0.60879	-2.01429						-3.26377	-4.12571						-3.25972	4.89857
	-0.61417	0.314286						-3.24595	-1.56571						-1.64678	-1.62143						-1.64833	-0.447143						-0.605569	-2.01						-3.26222	-4.12857						-3.2583	4.89143
	-0.610836	0.31						-3.24426	-1.57286						-1.64407	-1.62429						-1.64563	-0.447143						-0.601954	-2.00571						-3.26029	-4.12857						-3.25663	4.88571
	-0.607438	0.31						-3.24256	-1.57143						-1.64146	-1.61571						-1.64302	-0.441429						-0.598602	-2						-3.25887	-4.12714						-3.25496	4.88143
	-0.603554	0.31						-3.24075	-1.56857						-1.63876	-1.60857						-1.6403	-0.438571						-0.595356	-2.00143						-3.25719	-4.12571						-3.25327	4.87571
	-0.600845	0.31						-3.23932	-1.56						-1.63605	-1.60571						-1.63749	-0.424286						-0.591962	-2.00714						-3.25552	-4.12571						-3.25134	4.87
	-0.597229	0.31						-3.23762	-1.55286						-1.63324	-1.60857						-1.63479	-0.424286						-0.588591	-2.01						-3.25384	-4.12714						-3.24993	4.86286
	-0.593977	0.315714						-3.23594	-1.54571						-1.63062	-1.61571						-1.63219	-0.427143						-0.585249	-2.01429						-3.2519	-4.13						-3.24824	4.85571
	-0.590623	0.32						-3.23425	-1.54						-1.62792	-1.61714						-1.62948	-0.425714						-0.581758	-2.02						-3.25048	-4.13						-3.24655	4.84714
	-0.587007	0.324286						-3.23216	-1.53714						-1.62531	-1.62286						-1.62677	-0.411429						-0.578388	-2.02						-3.2488	-4.13						-3.24487	4.83714
	-0.583873	0.335714						-3.23073	-1.53714						-1.62261	-1.63143						-1.62416	-0.394286						-0.575166	-2.02143						-3.24702	-4.13						-3.24281	4.82571
	-0.580632	0.342857						-3.22903	-1.54						-1.6198	-1.63714						-1.62135	-0.382857						-0.571818	-2.02						-3.24522	-4.13						-3.24139	4.81714
	-0.577022	0.348571						-3.22746	-1.54						-1.6173	-1.63429						-1.61865	-0.381429						-0.568464	-2.02						-3.24342	-4.13						-3.2397	4.80857
	-0.573757	0.352857						-3.22577	-1.54286						-1.61449	-1.63429						-1.61604	-0.387143						-0.565096	-2.02429						-3.242	-4.13						-3.23801	4.80429
	-0.570141	0.362857						-3.22382	-1.54571						-1.61178	-1.63429						-1.61333	-0.391429						-0.561608	-2.02286						-3.24033	-4.13						-3.23646	4.80143
	-0.567043	0.37						-3.22239	-1.54857						-1.60906	-1.63143						-1.61062	-0.39						-0.558265	-2.01571						-3.23865	-4.13						-3.23453	4.79857
	-0.563685	0.37						-3.2207	-1.55						-1.60594	-1.62714						-1.60801	-0.382857						-0.554888	-2.01143						-3.23697	-4.13143						-3.2331	4.79571
	-0.560446	0.37						-3.21901	-1.55						-1.60375	-1.61571						-1.60521	-0.377143						-0.551523	-2.01						-3.23462	-4.13429						-3.2314	4.79286
	-0.55683	0.37						-3.21745	-1.54857						-1.60105	-1.60429						-1.6025	-0.374286						-0.548172	-2.01						-3.23357	-4.13714						-3.22973	4.78857
	-0.553327	0.368571						-3.2151	-1.54571						-1.59824	-1.59857						-1.59978	-0.375714						-0.544944	-2.01						-3.23189	-4.14						-3.22803	4.78571
	-0.550122	0.367143						-3.2138	-1.54571						-1.59563	-1.59						-1.59719	-0.371429						-0.541312	-2.01						-3.23033	-4.14						-3.22582	4.78143
	-0.546903	0.37						-3.21224	-1.54571						-1.59272	-1.58429						-1.59448	-0.355714						-0.537958	-2.01143						-3.22838	-4.14286						-3.22453	4.77571
	-0.543542	0.371429						-3.21054	-1.55						-1.59031	-1.58714						-1.59187	-0.345714						-0.534727	-2.01714						-3.22656	-4.14571						-3.22285	4.77143
	-0.54019	0.371429						-3.20885	-1.55429						-1.58761	-1.59						-1.58895	-0.352857						-0.531352	-2.02						-3.22514	-4.15						-3.22118	4.76429
	-0.536455	0.37						-3.20702	-1.55429						-1.58491	-1.59286						-1.58635	-0.35						-0.528007	-2.02286						-3.22343	-4.15429						-3.21949	4.75714
	-0.533317	0.374286						-3.20546	-1.55286						-1.58209	-1.58857						-1.58364	-0.344286						-0.524621	-2.02857						-3.22173	-4.15714						-3.21768	4.74714
	-0.529968	0.38						-3.20389	-1.55						-1.57927	-1.58571						-1.58104	-0.337143						-0.52114	-2.02714						-3.22005	-4.16						-3.21613	4.73857
	-0.52658	0.382857						-3.20221	-1.54857						-1.57678	-1.58143						-1.57833	-0.331429						-0.517759	-2.02571						-3.21823	-4.16286						-3.21457	4.73143
	-0.523332	0.384286						-3.20052	-1.55143						-1.57406	-1.57571						-1.57552	-0.331429						-0.514507	-2.03						-3.2168	-4.16571						-3.21289	4.72714
	-0.519303	0.38						-3.19869	-1.55571						-1.57147	-1.56571						-1.57281	-0.334286						-0.511157	-2.03						-3.21511	-4.17						-3.2112	4.72429
	-0.516443	0.378571						-3.19713	-1.56143						-1.56875	-1.56429						-1.57021	-0.334286						-0.507808	-2.03						-3.21343	-4.17429						-3.20927	4.72143
	-0.51308	0.378571						-3.19557	-1.56714						-1.56574	-1.56429						-1.5675	-0.337143						-0.504201	-2.03						-3.21176	-4.17714						-3.20785	4.71714
	-0.509706	0.38						-3.19361	-1.57143						-1.56324	-1.57						-1.56479	-0.335714						-0.500968	-2.03						-3.20982	-4.18						-3.20617	4.71286
	-0.506475	0.38						-3.19205	-1.57143						-1.56063	-1.56571						-1.56219	-0.33						-0.497632	-2.03						-3.20814	-4.18						-3.20435	4.70571
	-0.502867	0.384286						-3.1901	-1.57143						-1.55793	-1.53571						-1.55948	-0.331429						-0.494273	-2.03429						-3.20659	-4.18143						-3.2027	4.69857
	-0.499769	0.39						-3.18866	-1.57571						-1.55531	-1.54143						-1.55666	-0.332857						-0.490919	-2.03571						-3.20493	-4.18143						-3.20076	4.69
	-0.496277	0.382857						-3.18697	-1.57571						-1.5524	-1.56286						-1.55395	-0.332857						-0.487572	-2.03571						-3.20325	-4.18429						-3.19934	4.68429
	-0.492932	0.371429						-3.18528	-1.57714						-1.5498	-1.57714						-1.55134	-0.328571						-0.484218	-2.03714						-3.20131	-4.18714						-3.19764	4.67857
	-0.489541	0.362857						-3.18359	-1.57429						-1.54709	-1.58143						-1.54865	-0.328571						-0.48072	-2.03857						-3.19988	-4.18857						-3.19596	4.67429
	-0.486061	0.357143						-3.18177	-1.56857						-1.54449	-1.58857						-1.54594	-0.33						-0.477376	-2.03714						-3.19821	-4.19						-3.19428	4.66857
	-0.482956	0.345714						-3.18033	-1.56857						-1.54178	-1.59						-1.54313	-0.33						-0.474016	-2.03857						-3.1965	-4.19						-3.19246	4.66429
	-0.47959	0.34						-3.17863	-1.56714						-1.53866	-1.59429						-1.54051	-0.331429						-0.470783	-2.04571						-3.19483	-4.19						-3.19104	4.65857
	-0.475974	0.335714						-3.17694	-1.57						-1.53625	-1.60286						-1.53781	-0.335714						-0.467397	-2.05						-3.19263	-4.19						-3.18936	4.65429
	-0.472737	0.33						-3.17525	-1.57286						-1.53365	-1.60857						-1.53521	-0.345714						-0.46404	-2.05143						-3.1916	-4.19						-3.18768	4.65
	-0.4691	0.33						-3.17304	-1.57571						-1.53094	-1.60429						-1.53249	-0.345714						-0.460564	-2.05714						-3.18991	-4.19						-3.18601	4.64571
	-0.465985	0.33						-3.17175	-1.58143						-1.52823	-1.60714						-1.52979	-0.338571						-0.457207	-2.06429						-3.18798	-4.19						-3.18343	4.64143
	-0.462735	0.33						-3.17005	-1.58429						-1.52542	-1.61857						-1.52697	-0.342857						-0.453861	-2.07						-3.18628	-4.19143						-3.1824	4.63429
	-0.459113	0.328571						-3.16849	-1.58429						-1.52293	-1.62286						-1.52437	-0.35						-0.450527	-2.07						-3.18447	-4.19429						-3.18071	4.62857
	-0.455752	0.331429						-3.16679	-1.58714						-1.52032	-1.62857						-1.52166	-0.34						-0.447184	-2.07						-3.18304	-4.19714						-3.17916	4.62143
	-0.452244	0.337143						-3.16497	-1.58714						-1.51741	-1.63429						-1.51895	-0.331429						-0.443701	-2.07286						-3.18134	-4.19714						-3.17747	4.61428
	-0.449151	0.342857						-3.1634	-1.59						-1.5148	-1.63857						-1.51635	-0.334286						-0.440361	-2.07429						-3.17965	-4.19429						-3.17554	4.60857
	-0.445791	0.348571						-3.16184	-1.58714						-1.51188	-1.63429						-1.51364	-0.331429						-0.437009	-2.07						-3.17795	-4.19143						-3.1741	4.60143
	-0.442448	0.35						-3.16014	-1.58429						-1.50949	-1.62714						-1.51083	-0.318571						-0.433662	-2.06571						-3.17613	-4.19						-3.17244	4.59286
	-0.439082	0.352857						-3.15846	-1.58286						-1.50678	-1.62714						-1.50812	-0.305714						-0.430286	-2.06						-3.17469	-4.19						-3.17075	4.58571
	-0.434937	0.36						-3.15651	-1.58286						-1.50397	-1.63286						-1.50552	-0.302857						-0.426928	-2.06						-3.17301	-4.19						-3.16906	4.57714
	-0.432206	0.367143						-3.15507	-1.58571						-1.50125	-1.63714						-1.50281	-0.294286						-0.423419	-2.06						-3.17133	-4.19						-3.16726	4.57143
	-0.428965	0.374286						-3.15325	-1.58571						-1.49845	-1.64286						-1.50021	-0.285714						-0.420064	-2.06						-3.16964	-4.18714						-3.16558	4.56429
	-0.425598	0.382857						-3.15156	-1.58571						-1.49594	-1.64714						-1.49749	-0.28						-0.416711	-2.06						-3.16757	-4.18429						-3.16389	4.55857
	-0.422255	0.391429						-3.14987	-1.58286						-1.49323	-1.64857						-1.49469	-0.27						-0.41347	-2.06						-3.16616	-4.18429						-3.1622	4.55
	-0.418514	0.398571						-3.14805	-1.58286						-1.49063	-1.65143						-1.49198	-0.262857						-0.41012	-2.05429						-3.1645	-4.18571						-3.16052	4.54143
	-0.41539	0.4						-3.14661	-1.58571						-1.48782	-1.66143						-1.48938	-0.26						-0.406766	-2.04571						-3.16295	-4.18714						-3.1587	4.53286
	-0.412048	0.405714						-3.14491	-1.58857						-1.4849	-1.66571						-1.48666	-0.252857						-0.403286	-2.04143						-3.16113	-4.18571						-3.15727	4.52429
	-0.40867	0.41						-3.14322	-1.58714						-1.4824	-1.66429						-1.48395	-0.257143						-0.399894	-2.04571						-3.15921	-4.18286						-3.15556	4.51571
	-0.405333	0.415714						-3.14152	-1.58571						-1.4798	-1.65857						-1.48136	-0.258571						-0.396551	-2.05						-3.15778	-4.17857						-3.15387	4.50857
	-0.401832	0.42						-3.13971	-1.58571						-1.47708	-1.65						-1.47854	-0.258571						-0.39319	-2.05143						-3.15609	-4.17857						-3.15219	4.5
	-0.398494	0.422857						-3.13828	-1.58571						-1.47438	-1.63857						-1.47583	-0.261429						-0.389844	-2.05571						-3.15443	-4.17857						-3.15038	4.49286
	-0.395133	0.422857						-3.13659	-1.58571						-1.47126	-1.62714						-1.47312	-0.257143						-0.386617	-2.06						-3.15277	-4.17857						-3.14895	4.48714
	-0.391893	0.42						-3.13488	-1.58143						-1.46897	-1.61857						-1.47052	-0.25						-0.383007	-2.06						-3.15043	-4.18						-3.14726	4.48
	-0.388526	0.42						-3.13306	-1.57714						-1.46625	-1.61714						-1.46781	-0.25						-0.379649	-2.05857						-3.14927	-4.17857						-3.14571	4.47286
	-0.384916	0.417143						-3.13072	-1.58						-1.46365	-1.62						-1.46511	-0.257143						-0.376291	-2.05429						-3.14759	-4.17857						-3.14364	4.46714
	-0.381791	0.411429						-3.12968	-1.58143						-1.46094	-1.62						-1.46229	-0.257143						-0.373045	-2.05429						-3.14591	-4.17857						-3.14145	4.46286
	-0.378292	0.41						-3.12799	-1.58714						-1.45813	-1.62						-1.45968	-0.252857						-0.369673	-2.06						-3.14422	-4.17857						-3.14041	4.46
	-0.374918	0.407143						-3.12643	-1.58857						-1.45542	-1.62571						-1.45697	-0.248571						-0.366319	-2.06						-3.14242	-4.18						-3.13871	4.46
	-0.371672	0.401429						-3.12473	-1.59143						-1.45272	-1.63714						-1.45437	-0.238571						-0.362834	-2.05429						-3.14087	-4.18						-3.13704	4.46
	-0.368167	0.4						-3.12278	-1.59429						-1.45011	-1.64143						-1.45167	-0.231429						-0.359473	-2.05						-3.13931	-4.18						-3.13535	4.45857
	-0.364931	0.4						-3.12134	-1.59429						-1.4474	-1.64571						-1.44896	-0.221429						-0.35614	-2.04857						-3.13763	-4.18286						-3.13341	4.45429
	-0.361582	0.397143						-3.11966	-1.59143						-1.44459	-1.64857						-1.44614	-0.217143						-0.352754	-2.04714						-3.13594	-4.18571						-3.13198	4.44857
	-0.358095	0.394286						-3.11797	-1.58429						-1.44208	-1.65429						-1.44354	-0.215714						-0.349527	-2.05						-3.13399	-4.18857						-3.1303	4.44429
	-0.354728	0.394286						-3.1164	-1.57857						-1.43928	-1.66						-1.44083	-0.212857						-0.346161	-2.05286						-3.13255	-4.18857						-3.12875	4.43857
	-0.350792	0.388571						-3.11445	-1.57143						-1.43657	-1.66						-1.43812	-0.211429						-0.342668	-2.05429						-3.13087	-4.18571						-3.12706	4.43571
	-0.34807	0.382857						-3.11276	-1.56857						-1.43396	-1.66						-1.43551	-0.21						-0.339306	-2.05714						-3.12906	-4.18286						-3.12488	4.43
	-0.344709	0.38						-3.1112	-1.56429						-1.43105	-1.66						-1.43281	-0.207143						-0.335944	-2.06						-3.12738	-4.18						-3.12348	4.42286
	-0.341484	0.375714						-3.10949	-1.56143						-1.42864	-1.66429						-1.43	-0.201429						-0.332601	-2.06						-3.12544	-4.18						-3.1218	4.41571
	-0.337855	0.37						-3.10781	-1.56143						-1.42595	-1.66857						-1.42728	-0.2						-0.329257	-2.06						-3.12401	-4.18						-3.12011	4.40857
	-0.334333	0.37						-3.10599	-1.56571						-1.42313	-1.67857						-1.42469	-0.202857						-0.325777	-2.06						-3.12232	-4.17714						-3.11843	4.40286
	-0.331231	0.37						-3.10442	-1.57						-1.42042	-1.68714						-1.42197	-0.202857						-0.322413	-2.06						-3.12066	-4.17429						-3.11665	4.39714
	-0.327875	0.37						-3.10286	-1.57571						-1.41762	-1.69286						-1.41938	-0.195714						-0.319057	-2.06						-3.11898	-4.17143						-3.1151	4.39429
	-0.324542	0.365714						-3.10116	-1.57714						-1.41511	-1.69286						-1.41666	-0.192857						-0.315705	-2.06						-3.11718	-4.17						-3.11343	4.38857
	-0.321291	0.36						-3.09948	-1.57714						-1.4124	-1.70143						-1.41385	-0.192857						-0.31236	-2.05857						-3.11577	-4.17						-3.11175	4.38286
	-0.317534	0.36						-3.09765	-1.57714						-1.4098	-1.70571						-1.41115	-0.202857						-0.309117	-2.05571						-3.11407	-4.17143						-3.1102	4.37571
	-0.314309	0.357143						-3.09609	-1.57429						-1.40699	-1.70714						-1.40853	-0.197143						-0.30576	-2.05429						-3.11238	-4.17143						-3.10827	4.36714
	-0.311058	0.355714						-3.09426	-1.57429						-1.40375	-1.70571						-1.40583	-0.19						-0.302165	-2.05286						-3.11069	-4.17429						-3.10687	4.35857
	-0.307701	0.351429						-3.09257	-1.57143						-1.40157	-1.70429						-1.40312	-0.19						-0.298804	-2.05857						-3.10848	-4.17571						-3.10494	4.35
	-0.304316	0.355714						-3.09088	-1.57286						-1.39896	-1.7						-1.4003	-0.19						-0.295565	-2.06						-3.1072	-4.17857						-3.10326	4.34286
	-0.300809	0.361429						-3.08867	-1.57714						-1.39625	-1.69429						-1.3977	-0.19						-0.292215	-2.06						-3.10554	-4.18						-3.1016	4.33714
	-0.29745	0.365714						-3.08762	-1.58143						-1.39355	-1.69429						-1.395	-0.184286						-0.288849	-2.06143						-3.10384	-4.18286						-3.09929	4.33143
	-0.294082	0.372857						-3.08594	-1.58429						-1.39063	-1.69286						-1.39229	-0.17						-0.285255	-2.06429						-3.10216	-4.18571						-3.09826	4.32571
	-0.290855	0.382857						-3.08424	-1.58571						-1.38813	-1.69						-1.38968	-0.158571						-0.282034	-2.06857						-3.10035	-4.18857						-3.09659	4.32286
	-0.287484	0.395714						-3.08267	-1.58429						-1.38543	-1.69143						-1.38697	-0.154286						-0.278657	-2.07						-3.09879	-4.19						-3.09489	4.32
	-0.283986	0.408571						-3.08073	-1.58429						-1.38281	-1.69429						-1.38437	-0.144286						-0.275317	-2.07						-3.09712	-4.18714						-3.09333	4.32
	-0.280757	0.418571						-3.0793	-1.58571						-1.38011	-1.69714						-1.38145	-0.13						-0.271934	-2.06714						-3.09544	-4.18429						-3.09137	4.31714
	-0.277278	0.425714						-3.0776	-1.58429						-1.37729	-1.70143						-1.37886	-0.124286						-0.26869	-2.06143						-3.09388	-4.18143						-3.08995	4.31429
	-0.273922	0.43						-3.0759	-1.58571						-1.37459	-1.70571						-1.37614	-0.122857						-0.265084	-2.05571						-3.09193	-4.18						-3.08826	4.30857
	-0.270578	0.432857						-3.07408	-1.58714						-1.37199	-1.70857						-1.37353	-0.115714						-0.261725	-2.05						-3.09051	-4.18						-3.08645	4.30143
	-0.266597	0.442857						-3.07213	-1.58857						-1.36928	-1.70714						-1.37084	-0.107143						-0.258484	-2.05						-3.08868	-4.18						-3.08477	4.29286
	-0.263905	0.45						-3.0707	-1.59286						-1.36531	-1.70286						-1.36801	-0.105714						-0.255144	-2.05						-3.08701	-4.18						-3.08283	4.28286
	-0.260551	0.455714						-3.06914	-1.59714						-1.36262	-1.70286						-1.3653	-0.108571						-0.251778	-2.04429						-3.08533	-4.18						-3.08141	4.27429
	-0.257075	0.46						-3.06744	-1.60571						-1.3598	-1.71143						-1.36271	-0.107143						-0.248392	-2.04						-3.08337	-4.18						-3.07974	4.26714
	-0.253712	0.465714						-3.06574	-1.61286						-1.35699	-1.71571						-1.36	-0.105714						-0.244916	-2.04						-3.08194	-4.18						-3.07807	4.26
	-0.250229	0.475714						-3.0638	-1.61714						-1.35449	-1.71857						-1.35728	-0.104286						-0.241548	-2.04						-3.08027	-4.18						-3.07638	4.25143
	-0.24713	0.482857						-3.06236	-1.61571						-1.35177	-1.70714						-1.35468	-0.0971429						-0.238183	-2.03429						-3.07859	-4.18						-3.07457	4.24571
	-0.243774	0.491429						-3.06067	-1.61286						-1.34907	-1.69571						-1.35187	-0.0871429						-0.234953	-2.02714						-3.07691	-4.18						-3.07301	4.23857
	-0.240122	0.5						-3.0591	-1.60714						-1.34646	-1.69						-1.34917	-0.07						-0.231598	-2.02429						-3.07509	-4.18						-3.07146	4.23286
	-0.23689	0.508571						-3.05742	-1.60714						-1.34345	-1.68429						-1.34656	-0.0571429						-0.228242	-2.02143						-3.07366	-4.17857						-3.06976	4.22714
	-0.233256	0.52						-3.05547	-1.60714						-1.34095	-1.67857						-1.34385	-0.0457143						-0.224643	-2.02286						-3.07198	-4.17714						-3.06808	4.22
	-0.230147	0.528571						-3.05391	-1.60571						-1.33824	-1.67571						-1.34114	-0.04						-0.221297	-2.02857						-3.07031	-4.17714						-3.06614	4.21286
	-0.226903	0.532857						-3.0522	-1.60429						-1.33563	-1.67286						-1.33854	-0.04						-0.218066	-2.03						-3.06836	-4.17429						-3.06458	4.20714
	-0.22353	0.538571						-3.05052	-1.60286						-1.33293	-1.68						-1.33562	-0.0314286						-0.214695	-2.02714						-3.06617	-4.17429						-3.0629	4.20143
	-0.220043	0.54						-3.04883	-1.60286						-1.33011	-1.68143						-1.33302	-0.0228571						-0.211325	-2.02143						-3.06514	-4.17143						-3.06122	4.19428
	-0.216426	0.542857						-3.04662	-1.60429						-1.3274	-1.67857						-1.3303	-0.0228571						-0.20808	-2.02						-3.06347	-4.17						-3.05955	4.18857
	-0.213326	0.552857						-3.04556	-1.60714						-1.3248	-1.67714						-1.3277	-0.0257143						-0.204475	-2.02						-3.06178	-4.16857						-3.05722	4.18143
	-0.209979	0.562857						-3.04386	-1.60571						-1.32209	-1.67714						-1.325	-0.0285714						-0.201122	-2.02						-3.06011	-4.16571						-3.05619	4.17571
	-0.206634	0.57						-3.04218	-1.60429						-1.31949	-1.67571						-1.32229	-0.0271429						-0.197765	-2.02						-3.05817	-4.16286						-3.0545	4.17143
	-0.20326	0.575714						-3.04048	-1.59857						-1.31657	-1.67714						-1.31947	-0.0171429						-0.194546	-2.01714						-3.05675	-4.16						-3.05283	4.16571
	-0.199529	0.582857						-3.03867	-1.59429						-1.31406	-1.67143						-1.31686	-0.0128571						-0.191157	-2.01						-3.05505	-4.15714						-3.05113	4.16
	-0.196428	0.588571						-3.03724	-1.59286						-1.31125	-1.66429						-1.31416	-0.02						-0.187797	-2.01						-3.05348	-4.15571						-3.04932	4.15429
	-0.193067	0.595714						-3.03528	-1.59429						-1.30866	-1.66571						-1.31146	-0.0214286						-0.184316	-2.00714						-3.0518	-4.15571						-3.04764	4.15
	-0.189713	0.604286						-3.03359	-1.59571						-1.30594	-1.66857						-1.30885	-0.0171429						-0.18097	-2.00714						-3.04961	-4.15714						-3.04595	4.14429
	-0.186593	0.612857						-3.03202	-1.59429						-1.30282	-1.67429						-1.30614	-0.0242857						-0.177606	-2.00286						-3.04819	-4.15857						-3.04426	4.13714
	-0.18245	0.622857						-3.03008	-1.59571						-1.30063	-1.68						-1.30333	-0.0214286						-0.174249	-2.00429						-3.04652	-4.15571						-3.04259	4.12857
	-0.179625	0.632857						-3.02865	-1.59714						-1.29792	-1.67						-1.30062	-0.0228571						-0.170898	-2.01						-3.04494	-4.15286						-3.0408	4.12
	-0.176265	0.641428						-3.02694	-1.59571						-1.2951	-1.65857						-1.29802	-0.0271429						-0.167418	-2.01						-3.04328	-4.15						-3.03937	4.11429
	-0.172909	0.655714						-3.02526	-1.59571						-1.2924	-1.65857						-1.2953	-0.0242857						-0.164061	-2.01						-3.04134	-4.15						-3.0377	4.10857
	-0.169576	0.67						-3.0237	-1.59571						-1.28958	-1.66714						-1.2927	-0.0142857						-0.16073	-2.01143						-3.03991	-4.15						-3.03601	4.10429
	-0.166064	0.684286						-3.02175	-1.59857						-1.28709	-1.67571						-1.28999	-0.00428571						-0.157398	-2.01286						-3.03823	-4.15						-3.03431	4.09857
	-0.16296	0.7						-3.0203	-1.59714						-1.28448	-1.68						-1.28719	-0.00428571						-0.154045	-2.02143						-3.03655	-4.15						-3.0325	4.09286
	-0.159343	0.715714						-3.01862	-1.59429						-1.28177	-1.68429						-1.28447	-0.00285714						-0.150693	-2.02857						-3.03485	-4.15286						-3.03094	4.08571
	-0.156005	0.73						-3.01693	-1.59143						-1.27897	-1.68429						-1.28187	-0.00142857						-0.147195	-2.03						-3.03304	-4.15286						-3.02925	4.07857
	-0.152652	0.738572						-3.01536	-1.59						-1.27615	-1.67143						-1.27916	-0.00571429						-0.143834	-2.03143						-3.03149	-4.15286						-3.0277	4.07
	-0.149164	0.742857						-3.01327	-1.59143						-1.27365	-1.66						-1.27645	-0.00428571						-0.140482	-2.03571						-3.02968	-4.15143						-3.02576	4.06143
	-0.14605	0.748571						-3.01171	-1.59143						-1.27094	-1.65714						-1.27364	-0.00714286						-0.137148	-2.04						-3.02801	-4.15						-3.02396	4.05286
	-0.14269	0.752857						-3.01014	-1.59143						-1.26824	-1.66						-1.27104	0.00142857						-0.133911	-2.04						-3.02634	-4.15						-3.0224	4.04571
	-0.139205	0.762857						-3.00845	-1.59143						-1.26542	-1.66286						-1.26833	0.00857143						-0.130568	-2.04						-3.02403	-4.15						-3.02073	4.03857
	-0.135851	0.775714						-3.00676	-1.59						-1.2626	-1.65571						-1.26562	0.02						-0.127207	-2.04286						-3.023	-4.14857						-3.01917	4.03429
	-0.132244	0.787143						-3.00443	-1.58714						-1.2601	-1.64						-1.26302	0.0357143						-0.123701	-2.04857						-3.02133	-4.14714						-3.01749	4.03143
	-0.129114	0.798571						-3.00351	-1.58571						-1.2574	-1.64						-1.26031	0.0442857						-0.120355	-2.05						-3.01966	-4.14429						-3.01517	4.02857
	-0.125856	0.808571						-3.00181	-1.58571						-1.2548	-1.63714						-1.2577	0.0542857						-0.116998	-2.05						-3.01801	-4.14143						-3.01414	4.02571
	-0.122232	0.818571						-3.00012	-1.58286						-1.25208	-1.63571						-1.25478	0.06						-0.113658	-2.04714						-3.01608	-4.14143						-3.01247	4.02286
	-0.118999	0.83						-2.99844	-1.57857						-1.24928	-1.63714						-1.25218	0.0685714						-0.110305	-2.04714						-3.01465	-4.14						-3.0108	4.01714
	-0.115366	0.845714						-2.99661	-1.57						-1.24657	-1.63857						-1.24948	0.0742857						-0.106823	-2.04714						-3.01297	-4.14						-3.00911	4.01429
	-0.112277	0.86						-2.99491	-1.56286						-1.24397	-1.64857						-1.24687	0.0842857						-0.103464	-2.04						-3.01129	-4.14						-3.00704	4.01
	-0.108923	0.871429						-2.99322	-1.55857						-1.24126	-1.66429						-1.24416	0.0914286						-0.100134	-2.03286						-3.00947	-4.14						-3.00561	4.00429
	-0.105547	0.881428						-2.99154	-1.55571						-1.23865	-1.66571						-1.24135	0.0985714						-0.0967646	-2.03						-3.00755	-4.14						-3.00393	3.99714
	-0.102305	0.897143						-2.98984	-1.55143						-1.23542	-1.65857						-1.23864	0.111429						-0.0934329	-2.03						-3.00613	-4.13857						-3.00223	3.98714
	-0.0981569	0.914286						-2.98802	-1.54571						-1.23314	-1.64429						-1.23604	0.12						-0.0901022	-2.03571						-3.00442	-4.13714						-3.00053	3.97857
	-0.0954251	0.928571						-2.98658	-1.54286						-1.23042	-1.63714						-1.23332	0.118571						-0.086626	-2.04						-3.00275	-4.13429						-2.99873	3.97143
	-0.0920529	0.941429						-2.98489	-1.53857						-1.22782	-1.63429						-1.23062	0.117143						-0.0832744	-2.03429						-3.00117	-4.13143						-2.99717	3.96571
	-0.0886912	0.958571						-2.9832	-1.54						-1.2251	-1.63143						-1.22801	0.124286						-0.0799146	-2.03286						-2.99924	-4.12857						-2.9956	3.96286
	-0.08534	0.975714						-2.98151	-1.54143						-1.2223	-1.62571						-1.22521	0.128571						-0.0765705	-2.03571						-2.99783	-4.12571						-2.99392	3.95857
	-0.0816083	0.995714						-2.97968	-1.54571						-1.21979	-1.61429						-1.22249	0.124286						-0.0732155	-2.03714						-2.99615	-4.12286						-2.99223	3.95429
	-0.0785022	1.01571						-2.97824	-1.55						-1.21698	-1.61714						-1.21978	0.128571						-0.0698442	-2.04						-2.99448	-4.12						-2.9903	3.94857
	-0.07515	1.03571						-2.97655	-1.55429						-1.21427	-1.62						-1.21719	0.14						-0.066361	-2.04						-2.99279	-4.12						-2.98888	3.94
	-0.0717974	1.05						-2.97473	-1.55714						-1.21157	-1.62429						-1.21447	0.145714						-0.0630069	-2.04286						-2.99085	-4.12						-2.98706	3.93286
	-0.0685701	1.06714						-2.97304	-1.55857						-1.20876	-1.62429						-1.21187	0.154286						-0.0597415	-2.04857						-2.98919	-4.12						-2.98538	3.92571
	-0.0649581	1.08429						-2.97121	-1.55714						-1.20626	-1.62857						-1.20916	0.16						-0.0563803	-2.05						-2.98764	-4.12143						-2.98369	3.91857
	-0.0615878	1.10286						-2.96966	-1.55143						-1.20365	-1.63571						-1.20636	0.16						-0.0530162	-2.05286						-2.98594	-4.12429						-2.98175	3.91
	-0.0583644	1.12						-2.96797	-1.54714						-1.20073	-1.63714						-1.20364	0.164286						-0.0496459	-2.05714						-2.98426	-4.12714						-2.98034	3.90286
	-0.0549841	1.13714						-2.96639	-1.54571						-1.19813	-1.63714						-1.20104	0.174286						-0.0461664	-2.05857						-2.98193	-4.13143						-2.97866	3.89571
	-0.0516067	1.15857						-2.96471	-1.54429						-1.19531	-1.65						-1.19833	0.175714						-0.0428085	-2.06						-2.98091	-4.13429						-2.97698	3.88857
	-0.0481081	1.17571						-2.96236	-1.54143						-1.19282	-1.66571						-1.19562	0.171429						-0.0394483	-2.06143						-2.97925	-4.13714						-2.9753	3.87857
	-0.0449939	1.19143						-2.96131	-1.53714						-1.19011	-1.67						-1.19281	0.164286						-0.0361056	-2.06571						-2.97756	-4.14143						-2.9731	3.86857
	-0.0414758	1.20857						-2.95964	-1.53571						-1.18741	-1.66857						-1.1902	0.167143						-0.0327525	-2.07						-2.97587	-4.14429						-2.97207	3.86
	-0.0380983	1.22286						-2.95807	-1.53714						-1.18459	-1.67143						-1.18749	0.17						-0.0295138	-2.06714						-2.97404	-4.14714						-2.97038	3.85143
	-0.034729	1.23571						-2.95611	-1.53857						-1.18178	-1.68143						-1.18479	0.178571						-0.0259056	-2.06143						-2.97262	-4.15						-2.96869	3.84429
	-0.0312333	1.25						-2.95429	-1.53857						-1.17928	-1.68571						-1.18218	0.188571						-0.0226612	-2.06						-2.97067	-4.15						-2.96676	3.83571
	-0.0281329	1.26429						-2.95286	-1.54143						-1.17657	-1.69571						-1.17948	0.194286						-0.0192909	-2.05857						-2.96899	-4.15143						-2.96494	3.82429
	-0.0247869	1.28						-2.95116	-1.54857						-1.17397	-1.69429						-1.17666	0.204286						-0.0159044	-2.05571						-2.96732	-4.15429						-2.96351	3.81429
	-0.021184	1.29429						-2.94947	-1.55429						-1.17126	-1.69						-1.17396	0.217143						-0.0126572	-2.05143						-2.96551	-4.15714						-2.96183	3.80714
	-0.0179529	1.31286						-2.94778	-1.55571						-1.16813	-1.69143						-1.17136	0.227143						-0.00927496	-2.05						-2.96409	-4.16						-2.96016	3.80143
	-0.0139394	1.33286						-2.94596	-1.55571						-1.16574	-1.69857						-1.16864	0.231429						-0.00567293	-1.75714						-2.96242	-4.16						-2.9585	3.79571
	-0.0112228	1.35						-2.94452	-1.55429						-1.16312	-1.70143						-1.16604	0.234286						0.0161138	-0.585714						-2.96073	-4.16						-2.95657	3.79
	-0.00786591	1.36857						-2.94283	-1.55714						-1.16042	-1.7						-1.16332	0.24						0.0194707	-0.0171429						-2.95905	-4.16						-2.95514	3.78429
	0.0139895	0.99						-2.94113	-1.56						-1.15781	-1.70286						-1.16052	0.245714						0.0228291	-0.0757143						-2.95712	-4.16						-2.95347	3.77857
	0.0174575	0.2						-2.93944	-1.55857						-1.15491	-1.70857						-1.15781	0.255714						0.0261884	-0.08						-2.95571	-4.16143						-2.9518	3.77429
	0.0208101	-0.14						-2.93762	-1.55571						-1.1523	-1.71						-1.1552	0.261429						0.0295339	-0.0328571						-2.95404	-4.16286						-2.9501	3.76857
	0.0241609	-0.322857						-2.93593	-1.55286						-1.14959	-1.71286						-1.15249	0.27						0.03302	0.02						-2.95234	-4.16571						-2.94832	3.76286
	0.0281854	-0.305714						-2.93424	-1.55						-1.14698	-1.71286						-1.14979	0.278571						0.0363774	0.0771429						-2.95065	-4.16571						-2.94663	3.75714
	0.0308928	-0.281429						-2.93255	-1.55						-1.14427	-1.70143						-1.14718	0.287143						0.0396237	0.141429						-2.94859	-4.16857						-2.94493	3.75286
	0.0341401	-0.254286						-2.93098	-1.55286						-1.14147	-1.69429						-1.14438	0.301429						0.0430021	0.207143						-2.94716	-4.16857						-2.94323	3.74571
	0.0376258	-0.224286						-2.92903	-1.55714						-1.13897	-1.69143						-1.14166	0.305714						0.046381	0.244286						-2.94549	-4.16857						-2.94156	3.74
	0.0411048	-0.197143						-2.9276	-1.56						-1.13616	-1.68857						-1.13896	0.311429						0.0497417	0.241429						-2.9438	-4.17						-2.93974	3.73286
	0.0445795	-0.172857						-2.92591	-1.55857						-1.13344	-1.69143						-1.13634	0.317143						0.0532346	0.197143						-2.94213	-4.17						-2.93833	3.72571
	0.0476642	-0.151429						-2.92434	-1.55571						-1.13073	-1.69						-1.13364	0.331429						0.0564985	0.127143						-2.93992	-4.17						-2.93664	3.72
	0.0510225	-0.132857						-2.92265	-1.55286						-1.12792	-1.68143						-1.13104	0.348571						0.0598493	0.0528571						-2.93889	-4.17						-2.93495	3.71429
	0.0543618	-0.115714						-2.92031	-1.55143						-1.12542	-1.67286						-1.12812	0.362857						0.0632257	-0.0185714						-2.93721	-4.17						-2.93328	3.71
	0.0579972	-0.1						-2.91927	-1.55286						-1.12282	-1.66429						-1.12552	0.371429						0.0665956	-0.0857143						-2.93553	-4.17						-2.93095	3.70571
	0.0614753	-0.0885714						-2.91757	-1.55571						-1.11991	-1.66						-1.12281	0.375714						0.0698438	-0.144286						-2.93385	-4.17						-2.92991	3.70286
	0.0645885	-0.0771429						-2.91575	-1.55714						-1.1173	-1.65857						-1.1202	0.392857						0.0734782	-0.19						-2.93192	-4.17						-2.9281	3.69714
	0.0679584	-0.07						-2.91406	-1.55857						-1.11448	-1.65286						-1.1175	0.401429						0.0767269	-0.227143						-2.93035	-4.17						-2.92643	3.69143
	0.0713258	-0.0657143						-2.91223	-1.55571						-1.11199	-1.64857						-1.11478	0.407143						0.0800734	-0.251429						-2.92867	-4.17						-2.92476	3.68571
	0.0747991	-0.06						-2.9108	-1.55286						-1.10927	-1.64286						-1.11198	0.411429						0.0834432	-0.26						-2.92699	-4.17						-2.92282	3.67857
	0.0784106	-0.0542857						-2.90911	-1.55						-1.10657	-1.63857						-1.10937	0.412857						0.0867062	-0.261429						-2.92531	-4.17143						-2.9214	3.67143
	0.081512	-0.0457143						-2.90742	-1.55						-1.10376	-1.63857						-1.10666	0.422857						0.0903354	-0.261429						-2.92337	-4.17286						-2.91972	3.66286
	0.0847545	-0.03						-2.90572	-1.54857						-1.10063	-1.63143						-1.10395	0.428571						0.0935907	-0.257143						-2.92194	-4.17571						-2.91805	3.65429
	0.0881367	0.00285714						-2.90391	-1.55						-1.09845	-1.62714						-1.10135	0.428571						0.0969539	-0.25						-2.92027	-4.17714						-2.91635	3.64571
	0.0915003	0.0485714						-2.90246	-1.55143						-1.09573	-1.62286						-1.09864	0.437143						0.100318	-0.241429						-2.91861	-4.17714						-2.91454	3.63714
	0.0949845	0.0914286						-2.90077	-1.55429						-1.09313	-1.62857						-1.09583	0.448571						0.103669	-0.228571						-2.91691	-4.17571						-2.91312	3.62857
	0.0983367	0.122857						-2.89908	-1.55571						-1.09042	-1.63571						-1.09312	0.464286						0.107036	-0.214286						-2.91509	-4.17286						-2.91146	3.62
	0.101708	0.124286						-2.89738	-1.55286						-1.08741	-1.62857						-1.09051	0.468571						0.110517	-0.202857						-2.91367	-4.17143						-2.90991	3.61286
	0.105076	0.0942857						-2.89531	-1.55286						-1.0849	-1.62429						-1.08781	0.467143						0.113865	-0.188571						-2.91199	-4.17143						-2.90783	3.60714
	0.108312	0.0357143						-2.89388	-1.55571						-1.0823	-1.61714						-1.0852	0.47						0.117114	-0.171429						-2.91004	-4.17143						-2.90602	3.6
	0.112324	-0.0428571						-2.89218	-1.56143						-1.07958	-1.61857						-1.08249	0.472857						0.120497	-0.152857						-2.90836	-4.17286						-2.90448	3.59429
	0.115167	-0.125714						-2.89049	-1.57						-1.07699	-1.61571						-1.07968	0.48						0.123859	-0.134286						-2.90655	-4.17571						-2.90291	3.58857
	0.118557	-0.21						-2.88893	-1.57714						-1.07406	-1.61714						-1.07698	0.487143						0.127193	-0.12						-2.90511	-4.17857						-2.90124	3.58143
	0.121928	-0.282857						-2.88697	-1.58286						-1.07146	-1.62429						-1.07438	0.498571						0.130789	-0.107143						-2.90343	-4.18						-2.89955	3.57571
	0.125283	-0.337143						-2.88554	-1.58714						-1.06875	-1.62857						-1.07166	0.502857						0.134014	-0.0914286						-2.90176	-4.18						-2.89761	3.56714
	0.128754	-0.374286						-2.88384	-1.59						-1.06604	-1.63571						-1.06896	0.512857						0.137394	-0.08						-2.90009	-4.18143						-2.8962	3.56
	0.131846	-0.394286						-2.88215	-1.59						-1.06345	-1.63429						-1.06614	0.514286						0.140774	-0.0714286						-2.89774	-4.18429						-2.89452	3.55286
	0.135473	-0.391429						-2.88059	-1.58571						-1.06063	-1.63143						-1.06354	0.511428						0.144003	-0.0614286						-2.89671	-4.18714						-2.89284	3.54286
	0.138813	-0.367143						-2.87825	-1.58143						-1.05793	-1.63714						-1.06082	0.518571						0.147367	-0.0528571						-2.89503	-4.19						-2.89114	3.53429
	0.142039	-0.33						-2.87695	-1.57429						-1.05531	-1.63857						-1.05812	0.518571						0.150992	-0.0471429						-2.89336	-4.19						-2.88896	3.52286
	0.145654	-0.284286						-2.87539	-1.56714						-1.05261	-1.63857						-1.05552	0.515714						0.154255	-0.04						-2.89156	-4.19						-2.88767	3.51286
	0.148759	-0.23						-2.8737	-1.56						-1.04991	-1.63571						-1.05281	0.522857						0.157618	-0.0371429						-2.88963	-4.19						-2.88597	3.50286
	0.152092	-0.17						-2.872	-1.55286						-1.04709	-1.63						-1.0502	0.527143						0.160966	-0.0385714						-2.88821	-4.19						-2.8843	3.49571
	0.155701	-0.0971429						-2.87017	-1.54714						-1.04458	-1.62714						-1.04729	0.532857						0.164312	-0.0385714						-2.88654	-4.19						-2.88261	3.48857
	0.158946	-0.0228571						-2.86861	-1.54714						-1.04198	-1.62571						-1.04469	0.544286						0.167559	-0.0414286						-2.88484	-4.19						-2.88079	3.48143
	0.162567	0.0471429						-2.86705	-1.55143						-1.03907	-1.63						-1.04197	0.552857						0.171185	-0.0414286						-2.88317	-4.19						-2.87935	3.47571
	0.165679	0.118571						-2.86536	-1.55714						-1.03647	-1.62571						-1.03937	0.564286						0.174416	-0.04						-2.88138	-4.18857						-2.87766	3.47
	0.169025	0.185714						-2.86367	-1.56						-1.03333	-1.62143						-1.03666	0.561428						0.17777	-0.04						-2.87983	-4.18857						-2.87599	3.46571
	0.172248	0.248571						-2.86184	-1.56429						-1.03115	-1.61571						-1.03385	0.56						0.181121	-0.0414286						-2.87827	-4.18857						-2.87431	3.46286
	0.175838	0.311429						-2.86028	-1.56714						-1.02845	-1.61143						-1.03115	0.56						0.184485	-0.0414286						-2.8766	-4.18857						-2.87238	3.45714
	0.179444	0.372857						-2.85871	-1.57						-1.02563	-1.61429						-1.02853	0.572857						0.187853	-0.0442857						-2.8749	-4.19						-2.87095	3.45429
	0.182556	0.432857						-2.85677	-1.57143						-1.02292	-1.62						-1.02584	0.588571						0.191369	-0.05						-2.87296	-4.19						-2.86926	3.45143
	0.1859	0.492857						-2.85506	-1.57						-1.02011	-1.61571						-1.02312	0.6						0.194741	-0.0542857						-2.8714	-4.18857						-2.86746	3.44857
	0.189243	0.551429						-2.85324	-1.56714						-1.01761	-1.61429						-1.02052	0.608572						0.197992	-0.06						-2.86971	-4.18571						-2.8659	3.44571
	0.192469	0.604286						-2.85182	-1.56571						-1.0149	-1.61857						-1.01771	0.624286						0.201344	-0.0614286						-2.86802	-4.18286						-2.86385	3.44286
	0.196632	0.661429						-2.85013	-1.56143						-1.0123	-1.61857						-1.015	0.641428						0.204711	-0.0671429						-2.86634	-4.18						-2.86241	3.43714
	0.199351	0.72						-2.84842	-1.55571						-1.00948	-1.61571						-1.01228	0.654286						0.207957	-0.0714286						-2.86452	-4.18						-2.86073	3.43286
	0.202713	0.772857						-2.84674	-1.55429						-1.00656	-1.61571						-1.00968	0.67						0.2116	-0.0714286						-2.86295	-4.18						-2.85905	3.42714
	0.206056	0.828571						-2.84492	-1.55143						-1.00406	-1.60857						-1.00697	0.685714						0.214843	-0.0685714						-2.86128	-4.18						-2.85748	3.42286
	0.20942	0.881429						-2.84348	-1.55429						-1.00146	-1.60571						-1.00437	0.692857						0.218223	-0.0685714						-2.85971	-4.18						-2.85555	3.41714
	0.212905	0.931429						-2.84178	-1.55857						-0.998757	-1.61286						-1.00146	0.701429						0.221583	-0.07						-2.85804	-4.17714						-2.85412	3.41429
	0.216253	0.984286						-2.8401	-1.55714						-0.996151	-1.62143						-0.998854	0.705714						0.224944	-0.07						-2.85571	-4.17571						-2.85245	3.41
	0.219589	1.03143						-2.83841	-1.56143						-0.993133	-1.62714						-0.996141	0.712857						0.228442	-0.0671429						-2.85469	-4.17571						-2.85077	3.40571
	0.222942	1.08143						-2.8362	-1.56714						-0.990628	-1.62429						-0.993543	0.728572						0.231705	-0.0614286						-2.85276	-4.17857						-2.84908	3.4
	0.226266	1.13						-2.83489	-1.57143						-0.987916	-1.61714						-0.990831	0.738572						0.235049	-0.0614286						-2.85107	-4.18286						-2.84665	3.39286
	0.22975	1.17571						-2.83319	-1.56857						-0.985317	-1.60714						-0.988118	0.75						0.238419	-0.0614286						-2.84951	-4.18571						-2.84561	3.38857
	0.23287	1.22571						-2.83163	-1.56429						-0.982605	-1.60286						-0.985305	0.752857						0.241776	-0.0557143						-2.84756	-4.18857						-2.84391	3.38286
	0.236461	1.27571						-2.82994	-1.56286						-0.979798	-1.60429						-0.982706	0.752857						0.245149	-0.0471429						-2.84613	-4.18857						-2.84225	3.37714
	0.23982	1.33286						-2.82799	-1.56429						-0.977092	-1.60429						-0.98	0.758571						0.248391	-0.0414286						-2.84444	-4.19						-2.84056	3.37143
	0.24319	1.38714						-2.82655	-1.56857						-0.97448	-1.61571						-0.977387	0.765714						0.251905	-0.0371429						-2.84275	-4.19						-2.83863	3.36571
	0.246671	1.43571						-2.82486	-1.56857						-0.971769	-1.61857						-0.974678	0.764286						0.255276	-0.02						-2.84106	-4.19						-2.83719	3.36286
	0.249776	1.49						-2.82331	-1.56714						-0.969063	-1.61286						-0.971979	0.772857						0.258633	0.0171429						-2.83925	-4.19						-2.83551	3.35857
	0.253134	1.54714						-2.82161	-1.56714						-0.965939	-1.60857						-0.96916	0.78						0.261996	0.0685714						-2.83783	-4.19						-2.83394	3.35571
	0.25664	1.60429						-2.81965	-1.57						-0.963751	-1.61143						-0.96646	0.785714						0.26524	0.13						-2.83615	-4.19						-2.83227	3.35286
	0.260009	1.66571						-2.81823	-1.57714						-0.960946	-1.61857						-0.963854	0.798571						0.268875	0.194286						-2.83447	-4.19						-2.83034	3.35
	0.263513	1.73						-2.81641	-1.58286						-0.95824	-1.62143						-0.961141	0.82						0.272239	0.265714						-2.83279	-4.19						-2.82865	3.34857
	0.266735	1.79571						-2.8147	-1.58714						-0.955634	-1.62429						-0.958541	0.83						0.275475	0.37						-2.83071	-4.19143						-2.82698	3.34571
	0.269966	1.86286						-2.81302	-1.59143						-0.952816	-1.62857						-0.955829	0.835714						0.278844	0.564286						-2.82928	-4.19429						-2.8254	3.34143
	0.273593	1.93						-2.81119	-1.59286						-0.950314	-1.62857						-0.953016	0.84						0.282219	0.875714						-2.82759	-4.19714						-2.82372	3.33429
	0.276839	1.99429						-2.80963	-1.59286						-0.947609	-1.62571						-0.95031	0.845714						0.285493	1.32429						-2.82592	-4.2						-2.82178	3.32857
	0.280821	2.05857						-2.80807	-1.59143						-0.944796	-1.61429						-0.947697	0.848571						0.288992	1.94						-2.82423	-4.2						-2.82035	3.32143
	0.283548	2.12286						-2.80637	-1.59286						-0.94209	-1.60714						-0.944992	0.852857						0.292351	2.63						-2.82241	-4.2						-2.81867	3.31429
	0.286917	2.18857						-2.80468	-1.59286						-0.939274	-1.60857						-0.942292	0.864286						0.295708	3.29429						-2.82086	-4.2						-2.81699	3.30714
	0.290274	2.24857						-2.80287	-1.59286						-0.936779	-1.61571						-0.939685	0.871429						0.299069	3.85143						-2.81929	-4.20143						-2.81541	3.29857
	0.293769	2.30714						-2.80143	-1.59143						-0.934074	-1.62						-0.936866	0.877143						0.302436	4.27						-2.81761	-4.20429						-2.81347	3.29143
	0.297266	2.36857						-2.79973	-1.59						-0.931249	-1.62						-0.934161	0.872857						0.305688	4.57						-2.81592	-4.20714						-2.81205	3.28571
	0.300495	2.43						-2.79805	-1.59						-0.928655	-1.62143						-0.931454	0.877143						0.309298	4.77714						-2.81357	-4.20857						-2.81036	3.28
	0.303732	2.49714						-2.79621	-1.59						-0.925736	-1.62714						-0.928854	0.887143						0.312533	4.93429						-2.81241	-4.21						-2.80842	3.27143
	0.307093	2.58						-2.79388	-1.59143						-0.923235	-1.63143						-0.926148	0.9						0.315881	5.07429						-2.81074	-4.21						-2.80686	3.26429
	0.310434	2.67714						-2.79283	-1.59286						-0.920629	-1.63429						-0.923531	0.912857						0.319294	5.22						-2.80906	-4.21						-2.80454	3.25714
	0.314177	2.79143						-2.79114	-1.59143						-0.917917	-1.64143						-0.92072	0.924286						0.322659	5.38429						-2.80738	-4.21						-2.80351	3.25143
	0.317273	2.92						-2.78944	-1.59						-0.915323	-1.64857						-0.918012	0.932857						0.325899	5.54571						-2.80555	-4.21						-2.80183	3.24571
	0.320619	3.05143						-2.78789	-1.58571						-0.91229	-1.65286						-0.915306	0.937143						0.329514	5.70857						-2.804	-4.21143						-2.80014	3.24
	0.323966	3.19						-2.78593	-1.58571						-0.909802	-1.65571						-0.912706	0.94						0.332869	5.87286						-2.80244	-4.21143						-2.79848	3.23429
	0.327319	3.35714						-2.7845	-1.58286						-0.907093	-1.66						-0.910001	0.944286						0.336088	6.03						-2.80076	-4.21143						-2.79665	3.23
	0.330799	3.58857						-2.7828	-1.58						-0.904481	-1.65571						-0.907397	0.955714						0.339447	6.19571						-2.79908	-4.21143						-2.7951	3.22571
	0.334166	3.90571						-2.78111	-1.57286						-0.901781	-1.65429						-0.90447	0.968571						0.342827	6.37286						-2.79716	-4.21143						-2.79342	3.22
	0.337518	4.29714						-2.77955	-1.56571						-0.898656	-1.65286						-0.901877	0.988572						0.346194	6.58714						-2.79575	-4.21						-2.79187	3.21143
	0.340894	4.76429						-2.7776	-1.56429						-0.89625	-1.65714						-0.899159	1.00571						0.349683	6.84						-2.79408	-4.20571						-2.79017	3.20571
	0.34412	5.25286						-2.7759	-1.56						-0.893649	-1.66143						-0.896455	1.02						0.353051	7.12286						-2.79213	-4.20286						-2.78809	3.19857
	0.347764	5.73429						-2.77434	-1.56						-0.890942	-1.66714						-0.893851	1.02714						0.356406	7.42857						-2.79045	-4.2						-2.78655	3.19286
	0.350898	6.18571						-2.77264	-1.56						-0.888229	-1.67						-0.891038	1.04143						0.359636	7.72143						-2.78864	-4.2						-2.78498	3.18714
	0.354398	6.58286						-2.77095	-1.56143						-0.885416	-1.66857						-0.888332	1.05143						0.363011	8.01429						-2.78722	-4.2						-2.78329	3.18143
	0.357767	6.93429						-2.76914	-1.56429						-0.882823	-1.66						-0.885729	1.06143						0.366394	8.28286						-2.78553	-4.19714						-2.78161	3.17571
	0.361016	7.20857						-2.76757	-1.56571						-0.880104	-1.65						-0.883022	1.07286						0.36989	8.53286						-2.78385	-4.19714						-2.77978	3.16857
	0.365017	7.43857						-2.76601	-1.56857						-0.877398	-1.64857						-0.88031	1.07571						0.373252	8.75286						-2.78217	-4.19714						-2.77823	3.15857
	0.367729	7.63571						-2.76432	-1.57286						-0.874798	-1.65571						-0.877703	1.08571						0.376619	8.92143						-2.78024	-4.19857						-2.77656	3.14857
	0.370957	7.81571						-2.76261	-1.57571						-0.87198	-1.66						-0.87499	1.09571						0.379858	9.06						-2.77882	-4.19857						-2.77501	3.13714
	0.374586	8						-2.7608	-1.57429						-0.86948	-1.65571						-0.872188	1.09143						0.383208	9.17286						-2.77714	-4.19714						-2.7733	3.12714
	0.377938	8.19429						-2.75924	-1.56857						-0.866774	-1.64857						-0.869469	1.09714						0.386717	9.27143						-2.77548	-4.19429						-2.77135	3.11714
	0.381429	8.39857						-2.75741	-1.55714						-0.863961	-1.63714						-0.866876	1.11143						0.390085	9.35143						-2.7738	-4.19143						-2.76994	3.10714
	0.384643	8.60857						-2.75572	-1.55						-0.861256	-1.62714						-0.864164	1.12857						0.39346	9.39571						-2.77158	-4.19143						-2.76812	3.09571
	0.387886	8.81429						-2.75403	-1.54286						-0.85844	-1.62286						-0.86145	1.14429						0.396707	9.41286						-2.7703	-4.19						-2.76646	3.08429
	0.391253	9.02286						-2.75181	-1.54286						-0.855942	-1.62429						-0.858638	1.15143						0.400054	9.40143						-2.7686	-4.19						-2.76477	3.07429
	0.394748	9.23143						-2.75078	-1.54286						-0.853228	-1.62286						-0.856031	1.16429						0.403419	9.35714						-2.76693	-4.19						-2.76246	3.06571
	0.398363	9.42286						-2.74908	-1.54286						-0.850416	-1.62						-0.853325	1.17143						0.40694	9.29143						-2.76523	-4.19						-2.76142	3.05571
	0.401466	9.61143						-2.7474	-1.54143						-0.847823	-1.62143						-0.850626	1.18429						0.410308	9.21						-2.76342	-4.19286						-2.75972	3.04429
	0.404827	9.82						-2.74569	-1.53714						-0.844904	-1.62429						-0.848012	1.18714						0.413681	9.12143						-2.762	-4.19571						-2.75805	3.03143
	0.408196	10.07						-2.74388	-1.53714						-0.842403	-1.63429						-0.845313	1.19286						0.416912	9.04429						-2.76031	-4.19857						-2.75636	3.02143
	0.411677	10.35						-2.74244	-1.53857						-0.839803	-1.64286						-0.842502	1.19286						0.420284	8.97571						-2.75862	-4.2						-2.75453	3.01143
	0.415188	10.6586						-2.74076	-1.53857						-0.83709	-1.65						-0.839788	1.19143						0.423626	8.90714						-2.75695	-4.19714						-2.75311	3.00143
	0.418285	10.9957						-2.73906	-1.53571						-0.834271	-1.65571						-0.837187	1.20429						0.427137	8.84714						-2.75512	-4.19571						-2.75141	2.99429
	0.421745	11.3471						-2.73724	-1.53571						-0.831146	-1.66143						-0.834474	1.21						0.430502	8.79143						-2.75344	-4.19571						-2.74948	2.98714
	0.42498	11.71						-2.73529	-1.53571						-0.828958	-1.66714						-0.831874	1.21286						0.433842	8.74286						-2.75175	-4.19714						-2.7478	2.98286
	0.428341	12.0543						-2.73384	-1.53857						-0.826252	-1.67286						-0.829163	1.22429						0.437196	8.7						-2.75007	-4.2						-2.74599	2.97714
	0.431939	12.3814						-2.73215	-1.54						-0.823649	-1.67286						-0.826346	1.23						0.440559	8.65857						-2.74839	-4.2						-2.74456	2.97143
	0.435288	12.7043						-2.73059	-1.54						-0.820936	-1.66429						-0.823643	1.24143						0.443809	8.62286						-2.74659	-4.20143						-2.74288	2.96429
	0.438498	12.9786						-2.72891	-1.54						-0.817925	-1.66						-0.821037	1.25						0.447424	8.59143						-2.74503	-4.20143						-2.7412	2.95714
	0.441856	13.2071						-2.72695	-1.54143						-0.815423	-1.66						-0.818325	1.25571						0.450775	8.56						-2.74336	-4.20143						-2.73951	2.95
	0.445198	13.4014						-2.72551	-1.54143						-0.812823	-1.65429						-0.815725	1.26571						0.454014	8.52857						-2.74181	-4.20143						-2.7377	2.94429
	0.449202	13.5614						-2.72382	-1.54143						-0.81011	-1.65571						-0.813018	1.27571						0.457375	8.5						-2.74013	-4.20143						-2.73617	2.94
	0.452156	13.6786						-2.72227	-1.54						-0.807396	-1.66						-0.8102	1.29						0.460737	8.47						-2.73816	-4.20429						-2.73447	2.93429
	0.45538	13.76						-2.72057	-1.54143						-0.80459	-1.66429						-0.80749	1.29714						0.464098	8.43143						-2.73672	-4.20714						-2.73291	2.92857
	0.458714	13.8229						-2.71862	-1.54143						-0.801983	-1.67						-0.80479	1.30714						0.467583	8.39						-2.73504	-4.21						-2.73124	2.92143
	0.462088	13.87						-2.71706	-1.54143						-0.799271	-1.67						-0.80219	1.31286						0.470953	8.34714						-2.73348	-4.21						-2.7293	2.91571
	0.46557	13.9029						-2.71535	-1.54143						-0.796564	-1.66857						-0.79947	1.31714						0.474322	8.29429						-2.73154	-4.21						-2.72761	2.91143
	0.468818	13.9229						-2.71367	-1.54143						-0.793964	-1.66857						-0.796877	1.32						0.477559	8.23857						-2.72922	-4.21286						-2.72595	2.90571
	0.472297	13.9386						-2.71198	-1.54						-0.791145	-1.66429						-0.794059	1.33						0.480922	8.17857						-2.7282	-4.21429						-2.72428	2.90286
	0.47563	13.9557						-2.70977	-1.53714						-0.788655	-1.66143						-0.791345	1.35						0.484264	8.12143						-2.72654	-4.21571						-2.72259	2.9
	0.479004	13.98						-2.70872	-1.53286						-0.78573	-1.66571						-0.788646	1.36571						0.487775	8.06714						-2.72485	-4.21571						-2.7204	2.89714
	0.482492	14.0114						-2.70703	-1.53143						-0.783123	-1.67						-0.78604	1.37571						0.491148	8.01286						-2.72318	-4.21286						-2.71936	2.89286
	0.485614	14.05						-2.70533	-1.53143						-0.780424	-1.67						-0.783333	1.4						0.494509	7.96571						-2.72137	-4.21143						-2.71769	2.88571
	0.488967	14.0943						-2.70364	-1.53143						-0.777613	-1.67143						-0.780728	1.42143						0.497847	7.92143						-2.71994	-4.21143						-2.71601	2.87857
	0.492474	14.1329						-2.70181	-1.53						-0.775112	-1.67429						-0.777814	1.43429						0.50118	7.89						-2.71826	-4.21						-2.71446	2.87
	0.495836	14.17						-2.70038	-1.52714						-0.772408	-1.67143						-0.775198	1.44857						0.504418	7.87429						-2.71658	-4.20857						-2.7124	2.86429
	0.499352	14.2114						-2.69843	-1.52714						-0.769595	-1.67						-0.772493	1.46286						0.508037	7.89143						-2.7149	-4.20571						-2.71083	2.86
	0.502472	14.2571						-2.69674	-1.52714						-0.766988	-1.67						-0.769786	1.48						0.511372	7.93						-2.71283	-4.20429						-2.70915	2.85429
	0.505823	14.3043						-2.69518	-1.53						-0.763757	-1.67143						-0.76718	1.49286						0.514615	7.97						-2.71128	-4.20143						-2.70746	2.84714
	0.509193	14.3343						-2.69321	-1.53						-0.76157	-1.67143						-0.76448	1.49714						0.517989	8.00143						-2.70973	-4.20143						-2.70578	2.83714
	0.512694	14.3471						-2.69179	-1.53286						-0.758964	-1.67						-0.761667	1.49429						0.521332	8.02571						-2.70804	-4.20286						-2.70384	2.82857
	0.516327	14.3514						-2.6901	-1.53429						-0.756155	-1.66						-0.759061	1.50143						0.524718	8.04429						-2.70636	-4.20143						-2.70241	2.82
	0.519431	14.3586						-2.6884	-1.53429						-0.753448	-1.65429						-0.756355	1.50857						0.528214	8.03143						-2.7044	-4.20143						-2.70072	2.81429
	0.522682	14.3757						-2.68684	-1.53286						-0.750629	-1.64714						-0.753641	1.51571						0.531568	7.96143						-2.70297	-4.20143						-2.69916	2.81
	0.526015	14.4157						-2.68488	-1.53143						-0.748129	-1.63571						-0.751035	1.52571						0.534927	7.84143						-2.70129	-4.2						-2.69745	2.80571
	0.529392	14.45						-2.68346	-1.53143						-0.745423	-1.63714						-0.748335	1.53429						0.538278	7.68857						-2.69973	-4.2						-2.69552	2.80143
	0.533531	14.4643						-2.68177	-1.53286						-0.742811	-1.64143						-0.745517	1.54						0.541494	7.52286						-2.69806	-4.2						-2.6941	2.79571
	0.536259	14.4743						-2.68007	-1.53286						-0.740104	-1.64						-0.74281	1.54571						0.544855	7.37429						-2.69614	-4.2						-2.69241	2.79
	0.539626	14.5014						-2.67851	-1.53						-0.737087	-1.63286						-0.74021	1.55143						0.548472	7.26429						-2.69473	-4.2						-2.69073	2.78286
	0.542869	14.5629						-2.67642	-1.52714						-0.734589	-1.63143						-0.737499	1.56143						0.551821	7.2						-2.6928	-4.2						-2.6889	2.77429
	0.546223	14.6743						-2.67487	-1.52429						-0.731988	-1.63857						-0.734792	1.57429						0.555041	7.16143						-2.6911	-4.2						-2.68708	2.76429
	0.549847	14.8371						-2.67331	-1.52429						-0.72927	-1.64						-0.731979	1.59286						0.558407	7.12714						-2.68944	-4.2						-2.68553	2.75286
	0.553198	15.0414						-2.6716	-1.53						-0.726569	-1.63714						-0.729367	1.61286						0.561782	7.09429						-2.68712	-4.2						-2.68384	2.74429
	0.556437	15.2429						-2.66991	-1.53286						-0.723655	-1.63857						-0.72666	1.62571						0.565287	7.06286						-2.68609	-4.2						-2.6823	2.73714
	0.559815	15.4314						-2.66757	-1.53286						-0.721149	-1.63714						-0.724062	1.63857						0.568673	7.02143						-2.68441	-4.2						-2.68061	2.73286
	0.563169	15.6						-2.66653	-1.53429						-0.718436	-1.64286						-0.721348	1.64429						0.571906	6.98286						-2.68285	-4.2						-2.67828	2.72714
	0.566655	15.7471						-2.66497	-1.53857						-0.715736	-1.64571						-0.718635	1.64714						0.57527	6.96286						-2.68116	-4.2						-2.67727	2.72286
	0.569759	15.8871						-2.66328	-1.54714						-0.713131	-1.64143						-0.715824	1.65429						0.57863	6.97						-2.67921	-4.2						-2.67559	2.71571
	0.573378	16.0329						-2.66159	-1.55286						-0.710311	-1.64						-0.713222	1.67						0.582005	7.00286						-2.67781	-4.2						-2.6739	2.70857
	0.576743	16.1829						-2.65963	-1.55429						-0.707612	-1.64286						-0.710511	1.68						0.585244	7.05286						-2.67613	-4.2						-2.67223	2.70286
	0.579985	16.32						-2.65806	-1.55286						-0.704899	-1.64571						-0.707804	1.69						0.58887	7.09857						-2.67445	-4.2						-2.67015	2.69714
	0.583599	16.4357						-2.65638	-1.55143						-0.702292	-1.64857						-0.705198	1.7						0.592236	7.12571						-2.67261	-4.20143						-2.66874	2.69286
	0.586707	16.5243						-2.65468	-1.55429						-0.699593	-1.65714						-0.702493	1.71571						0.595477	7.12857						-2.67067	-4.20286						-2.66708	2.68714
	0.590218	16.58						-2.65299	-1.55571						-0.696468	-1.66286						-0.699679	1.73						0.598865	7.10571						-2.66925	-4.20571						-2.66541	2.68
	0.593577	16.6186						-2.65117	-1.55857						-0.694281	-1.66857						-0.696979	1.73857						0.602228	7.06429						-2.66757	-4.20857						-2.66371	2.67
	0.596933	16.6457						-2.64973	-1.56143						-0.691461	-1.67143						-0.694374	1.74714						0.605747	7.00571						-2.66589	-4.21						-2.66177	2.66
	0.600459	16.6629						-2.64805	-1.56429						-0.688757	-1.67571						-0.691661	1.76						0.609114	6.92429						-2.6642	-4.21						-2.66037	2.65
	0.603577	16.6629						-2.64635	-1.57						-0.686145	-1.68714						-0.689062	1.77286						0.612359	6.83857						-2.66239	-4.21						-2.65867	2.64143
	0.606942	16.6529						-2.64465	-1.57429						-0.683231	-1.69143						-0.686347	1.78857						0.615736	6.75143						-2.66096	-4.21143						-2.65701	2.63571
	0.610441	16.6486						-2.64284	-1.57714						-0.680738	-1.68857						-0.683642	1.81						0.618996	6.66857						-2.65928	-4.21143						-2.65534	2.63286
	0.613768	16.6414						-2.64141	-1.58						-0.678124	-1.69143						-0.680831	1.82857						0.622335	6.59286						-2.65761	-4.21143						-2.65351	2.63
	0.617781	16.6329						-2.6397	-1.57714						-0.675318	-1.68714						-0.678224	1.84571						0.625946	6.51143						-2.65594	-4.21						-2.65208	2.62714
	0.620369	16.63						-2.63788	-1.57429						-0.672605	-1.68						-0.675511	1.85						0.629308	6.43						-2.65399	-4.21						-2.65015	2.62286
	0.623737	16.6329						-2.63619	-1.57143						-0.669796	-1.67571						-0.672811	1.86						0.632546	6.34143						-2.65243	-4.21						-2.64848	2.61714
	0.627101	16.6514						-2.63423	-1.57						-0.667296	-1.67429						-0.670205	1.87857						0.635922	6.26429						-2.65076	-4.21						-2.64681	2.60857
	0.630575	16.6871						-2.63281	-1.56714						-0.66459	-1.67286						-0.667293	1.90286						0.63928	6.19286						-2.64907	-4.21						-2.64489	2.6
	0.634201	16.74						-2.63112	-1.56429						-0.661989	-1.65857						-0.66468	1.92143						0.642652	6.10857						-2.6474	-4.21						-2.64348	2.59143
	0.63731	16.81						-2.62955	-1.56143						-0.659064	-1.65571						-0.661973	1.93571						0.646143	6.02286						-2.64508	-4.21						-2.64177	2.58143
	0.640671	16.8914						-2.62786	-1.56						-0.656252	-1.65714						-0.659367	1.95714						0.649522	5.93714						-2.64405	-4.21						-2.64022	2.57286
	0.643899	16.9743						-2.62551	-1.56						-0.653754	-1.66429						-0.656661	1.97						0.652751	5.86571						-2.64251	-4.21143						-2.63854	2.56429
	0.64726	17.0586						-2.62447	-1.56						-0.651155	-1.67857						-0.654056	1.98429						0.65613	5.79571						-2.64069	-4.21429						-2.6362	2.55571
	0.651015	17.1429						-2.62278	-1.56143						-0.648442	-1.69						-0.649793	2.00714						0.659466	5.72714						-2.63901	-4.21714						-2.63516	2.54857
	0.654133	17.2329						-2.62122	-1.56286						-0.645729	-1.69429						-0.647187	2.02714						0.662836	5.66						-2.6372	-4.22286						-2.63347	2.54
	0.657479	17.3229						-2.61926	-1.56143						-0.642811	-1.68714						-0.64448	2.03857						0.666336	5.59429						-2.63566	-4.22571						-2.63167	2.53286
	0.660841	17.4114						-2.61744	-1.55857						-0.640317	-1.67571						-0.641867	2.04286						0.669705	5.52857						-2.63384	-4.22857						-2.62998	2.52714
	0.664205	17.4986						-2.61601	-1.55714						-0.637612	-1.66429						-0.639162	2.04857						0.673069	5.46429						-2.63215	-4.23						-2.62803	2.52
	0.667695	17.5857						-2.61431	-1.55429						-0.634899	-1.65429						-0.636459	2.05571						0.6763	5.40143						-2.63047	-4.23						-2.6266	2.51429
	0.671068	17.6857						-2.61262	-1.55429						-0.632293	-1.65143						-0.63364	2.08286						0.679656	5.34						-2.62865	-4.23						-2.62493	2.50857
	0.67444	17.7857						-2.61093	-1.55143						-0.629074	-1.65143						-0.631036	2.09286						0.683266	5.27429						-2.62722	-4.23286						-2.62324	2.50143
	0.677668	17.8829						-2.60912	-1.54857						-0.626773	-1.65143						-0.62833	2.10571						0.686491	5.21143						-2.62555	-4.23571						-2.62157	2.49429
	0.681035	17.9814						-2.60768	-1.54714						-0.624067	-1.64429						-0.625724	2.12571						0.689841	5.15714						-2.62388	-4.23857						-2.61977	2.48714
	0.684632	18.08						-2.60598	-1.54714						-0.621469	-1.65						-0.623017	2.13857						0.693183	5.11						-2.62218	-4.24						-2.61823	2.48143
	0.68775	18.1871						-2.60428	-1.54857						-0.61875	-1.65714						-0.620198	2.15143						0.696539	5.07143						-2.62037	-4.24286						-2.61668	2.47714
	0.691241	18.2971						-2.60259	-1.54857						-0.615938	-1.64857						-0.6175	2.16714						0.699892	5.03857						-2.61883	-4.24571						-2.615	2.47286
	0.694634	18.4086						-2.60077	-1.55286						-0.613437	-1.64286						-0.614789	2.18286						0.703273	5.00714						-2.61716	-4.24857						-2.61331	2.46714
	0.69799	18.5171						-2.59908	-1.56						-0.610624	-1.64286						-0.612183	2.19857						0.706741	4.97						-2.61548	-4.25143						-2.61136	2.46429
	0.701853	18.6271						-2.59739	-1.56429						-0.607925	-1.65286						-0.60947	2.21571						0.710103	4.93						-2.61368	-4.25429						-2.60968	2.46143
	0.704565	18.7343						-2.5957	-1.56571						-0.605318	-1.65714						-0.60687	2.22286						0.713443	4.89						-2.61175	-4.25714						-2.60812	2.46
	0.707947	18.8271						-2.59413	-1.56286						-0.602503	-1.65571						-0.604158	2.22857						0.716792	4.85143						-2.61034	-4.26143						-2.60644	2.46
	0.711424	18.9157						-2.59219	-1.56429						-0.600009	-1.65714						-0.601344	2.24143						0.720137	4.81714						-2.60866	-4.26429						-2.60479	2.46
	0.714809	19.0086						-2.59075	-1.56714						-0.597303	-1.65429						-0.598645	2.26143						0.723607	4.78286						-2.60698	-4.26714						-2.60285	2.45857
	0.718322	19.1057						-2.58905	-1.56857						-0.594482	-1.64857						-0.596038	2.27286						0.726963	4.74714						-2.6053	-4.27						-2.60144	2.45571
	0.721449	19.2						-2.58736	-1.57143						-0.591776	-1.65286						-0.593326	2.28429						0.730356	4.70857						-2.60298	-4.27						-2.59974	2.44857
	0.724803	19.2971						-2.58581	-1.57143						-0.588963	-1.65429						-0.590727	2.30143						0.7336	4.66714						-2.60195	-4.27						-2.59806	2.44
	0.72817	19.3971						-2.58345	-1.57429						-0.58647	-1.65429						-0.587814	2.31857						0.736957	4.62429						-2.60026	-4.27						-2.59638	2.43286
	0.731677	19.5						-2.58242	-1.57429						-0.583756	-1.65143						-0.585201	2.33143						0.740327	4.59143						-2.5987	-4.27						-2.59406	2.42571
	0.735182	19.6071						-2.58059	-1.57429						-0.580938	-1.65286						-0.582502	2.34857						0.743808	4.56714						-2.59701	-4.27						-2.59303	2.42143
	0.738396	19.7171						-2.5789	-1.57571						-0.578344	-1.65857						-0.579888	2.35857						0.747186	4.55286						-2.59509	-4.27						-2.59122	2.41571
	0.741643	19.8314						-2.5772	-1.57714						-0.575425	-1.65714						-0.577189	2.36143						0.750538	4.55						-2.59342	-4.27						-2.58954	2.41
	0.745009	19.9614						-2.57538	-1.57714						-0.572926	-1.64714						-0.574476	2.36857						0.753885	4.55						-2.59174	-4.27						-2.58785	2.40429
	0.748494	20.09						-2.57382	-1.57429						-0.570316	-1.63571						-0.571658	2.38						0.757112	4.55286						-2.59005	-4.27						-2.58603	2.39857
	0.75211	20.2171						-2.57213	-1.57286						-0.56761	-1.63143						-0.569058	2.39						0.760498	4.57						-2.58837	-4.27						-2.58446	2.39429
	0.755196	20.3486						-2.57057	-1.57143						-0.56501	-1.63						-0.566351	2.39429						0.763998	4.62143						-2.58655	-4.27						-2.58291	2.38857
	0.758553	20.49						-2.56887	-1.56857						-0.561573	-1.63714						-0.56364	2.41						0.767343	4.73						-2.58513	-4.27						-2.58124	2.38143
	0.761929	20.6429						-2.56706	-1.56286						-0.559485	-1.64714						-0.56104	2.43714						0.770702	4.88286						-2.58343	-4.27						-2.57957	2.37429
	0.765167	20.8157						-2.56549	-1.55714						-0.556778	-1.65						-0.558328	2.46143						0.774078	5.06286						-2.58176	-4.27						-2.57762	2.36571
	0.768784	21.0043						-2.56393	-1.55571						-0.554176	-1.64857						-0.555516	2.48						0.777435	5.25						-2.58009	-4.27						-2.5762	2.35571
	0.772034	21.1986						-2.56224	-1.55286						-0.551464	-1.64714						-0.552802	2.49						0.780686	5.41857						-2.57826	-4.27						-2.57451	2.34571
	0.775401	21.3929						-2.56054	-1.55143						-0.548445	-1.64857						-0.550203	2.49571						0.784315	5.55714						-2.5767	-4.27						-2.57283	2.33571
	0.778757	21.5843						-2.55846	-1.54571						-0.545946	-1.65429						-0.547498	2.50571						0.787559	5.65571						-2.57503	-4.27143						-2.57103	2.32714
	0.782109	21.7629						-2.55703	-1.53714						-0.543239	-1.65857						-0.544891	2.51571						0.790926	5.70857						-2.57321	-4.27429						-2.56909	2.31714
	0.786112	21.9343						-2.55534	-1.53286						-0.540632	-1.65857						-0.542187	2.53714						0.794275	5.72714						-2.57152	-4.27571						-2.56766	2.30857
	0.788968	22.1						-2.55363	-1.52857						-0.537921	-1.65143						-0.538011	2.55857						0.79762	5.73571						-2.56971	-4.27571						-2.56597	2.30143
	0.792323	22.2543						-2.55194	-1.52571						-0.535114	-1.64714						-0.535311	2.58714						0.800972	5.75286						-2.56816	-4.27429						-2.5643	2.29571
	0.795658	22.3971						-2.55013	-1.52429						-0.532502	-1.65571						-0.532698	2.61						0.804348	5.77714						-2.56648	-4.27286						-2.56261	2.29
	0.799014	22.5329						-2.5487	-1.52429						-0.529802	-1.66286						-0.529994	2.62						0.807841	5.80143						-2.56493	-4.27286						-2.56081	2.28429
	0.802529	22.6686						-2.54699	-1.52571						-0.527082	-1.67						-0.527388	2.63571						0.811073	5.82143						-2.56325	-4.27286						-2.55925	2.27857
	0.805652	22.8086						-2.5453	-1.52571						-0.52449	-1.67286						-0.524481	2.65429						0.814437	5.83						-2.56091	-4.26714						-2.55769	2.27429
	0.809156	22.9514						-2.54362	-1.52429						-0.52157	-1.67						-0.521869	2.68143						0.817785	5.83286						-2.55987	-4.26429						-2.55601	2.27143
	0.812533	23.0986						-2.5414	-1.52429						-0.51917	-1.66714						-0.519163	2.7						0.821133	5.83857						-2.55822	-4.26143						-2.55433	2.27
	0.815902	23.24						-2.5401	-1.52143						-0.516251	-1.67						-0.516459	2.71857						0.824626	5.84857						-2.55655	-4.25714						-2.55198	2.26857
	0.819435	23.3829						-2.5384	-1.52143						-0.513651	-1.67						-0.513853	2.73286						0.827981	5.87143						-2.55473	-4.25429						-2.55079	2.26571
	0.822532	23.53						-2.53685	-1.52143						-0.510939	-1.66571						-0.511146	2.74						0.831361	5.90571						-2.55281	-4.25143						-2.54912	2.26286
	0.825896	23.67						-2.53516	-1.52						-0.508126	-1.66143						-0.508541	2.75						0.834615	5.94857						-2.55128	-4.25						-2.54744	2.25714
	0.829396	23.8171						-2.53319	-1.52143						-0.505627	-1.65429						-0.505625	2.76143						0.837993	5.99						-2.54973	-4.25143						-2.54575	2.25429
	0.832756	23.9643						-2.53177	-1.52286						-0.50292	-1.64714						-0.503011	2.77429						0.841356	6.03286						-2.54804	-4.25429						-2.54394	2.24857
[truncated: 13,414 more rows]
[truncated: 3 more columns]

## Sheet: Supplementary-Figure 2
	Supplementary-Figure 2a							Supplementary-Figure 2b							Supplementary-Figure 2c
			Parameter 1	Parameter 2	Average					Parameter 1	Parameter 2	Parameter 3	Average				Parameter 1	Parameter 2	Average
	MPXV M2/mB7.1	ka (1/Ms)	102400	107000	104700			mB7.1-hFc/MPXV M2	ka (1/Ms)	127900	115200	125500	122867		mB7.1-hFc/CPXV M2	ka (1/Ms)	61910	96700	79305
		kd (1/s)	0.0426	0.04233	0.042465				kd (1/s)	2.377e-05	4.831e-05	1.553e-05	2.92033e-05			kd (1/s)	0.0001197	9.921e-05	0.000109455
		KD (M)	4.16e-07	3.956e-07	4.058e-07				KD (M)	1.856e-10	4.194e-10	1.237e-10	2.429e-10			KD (M)	1.933e-09	1.026e-09	1.4795e-09
		t1/2(sec)			16.3193				t1/2(sec)				23730.2			t1/2(sec)			6331.37
		t1/2(min)			0.271989				t1/2(min)				395.503			t1/2(min)			105.523
			Parameter 1	Parameter 2	Average					Parameter 1	Parameter 2	Average					Parameter 1	Parameter 2	Average
	MPXV M2/mB7.2	ka (1/Ms)	2010	1528	1769			mB7.2-hFc/MPXV M2	ka (1/Ms)	51160	8384	29772			mB7.2-hFc/CPXV M2	ka (1/Ms)	43760	47360	45560
		kd (1/s)	0.0009245	0.002448	0.00168625				kd (1/s)	1.376	0.001904	0.688952				kd (1/s)	0.0003832	0.0003433	0.00036325
		KD (M)	4.6e-07	1.601e-06	1.0305e-06				KD (M)	2.691e-05	2.271e-07	1.35686e-05				KD (M)	8.756e-09	7.25e-09	8.003e-09
		t1/2(sec)			410.971				t1/2(sec)			1.00588				t1/2(sec)			1907.78
		t1/2(min)			6.84952				t1/2(min)			0.0167646				t1/2(min)			31.7963

## Sheet: Supplementary-Figure 7
	Supplementary-Figure 7a												Supplementary-Figure 7b								Supplementary-Figure 7c
	MPXV M2-SS														Parameter 1	Parameter 2	Parameter 3	Average					Parameter 1	Parameter 2	Parameter 3	Average
	mL	mAU											hB7.1-hFc/MPXV M2-SS	ka (1/Ms)	30300	29000	29500	29600			hB7.2-hFc/MPXV M2-SS	ka (1/Ms)	36900	25700	36800	33100
	-5.88886	11.2271												kd (1/s)	0.0248	0.0237	0.0248	0.0244				kd (1/s)	0.0431	0.0238	0.0417	0.0362
	-5.88541	9.55857												KD (M)	8.21e-07	8.19e-07	8.41e-07	8.27e-07				KD (M)	1.17e-06	9.29e-07	1.13e-06	1.08e-06
	-5.88209	8.29												t1/2(sec)				28.4016				t1/2(sec)				19.1436
	-5.8787	7.20143												t1/2(min)				0.473361				t1/2(min)				0.319061
	-5.87531	6.19857
	-5.87193	5.33143
	-5.86861	4.60286
	-5.86516	3.99143
	-5.86184	3.48714
	-5.85852	3.07857
	-5.85507	2.72857
	-5.85175	2.40857
	-5.84837	2.17857
	-5.84497	1.95
	-5.84166	1.69143
	-5.83833	1.48714
	-5.83488	1.32143
	-5.83157	1.17286
	-5.82818	1.04857
	-5.82479	0.981429
	-5.82141	1.70143
	-5.81809	1.36143
	-5.81464	1.21
	-5.81132	2.45429
	-5.808	1.84
	-5.80455	1.23143
	-5.80123	1.38429
	-5.79791	1.09571
	-5.79445	0.814286
	-5.79029	0.737143
	-5.78697	0.682857
	-5.78352	0.534286
	-5.78019	0.5
	-5.77675	0.387143
	-5.77342	0.321429
	-5.77011	0.284286
	-5.76665	0.244286
	-5.76334	0.21
	-5.75995	0.191429
	-5.75657	0.182857
	-5.75318	0.158571
	-5.74986	0.135714
	-5.74641	0.0914286
	-5.74309	0.08
	-5.73977	0.0671429
	-5.73632	0.0628571
	-5.733	0.0457143
	-5.72968	0.06
	-5.72623	0.505714
	-5.72291	1.14
	-5.71959	1.78429
	-5.71614	2.40857
	-5.71282	3.01
	-5.70943	3.51857
	-5.70604	3.88
	-5.70273	4.28143
	-5.69934	4.71
	-5.69588	5.20143
	-5.69257	5.54714
	-5.68925	5.83286
	-5.68579	6.03857
	-5.68248	6.29286
	-5.67916	6.59714
	-5.6757	6.79571
	-5.67239	6.87
	-5.66906	6.85857
	-5.66562	6.83286
	-5.66229	6.83143
	-5.65891	7.19286
	-5.65553	7.25714
	-5.65214	7.14857
	-5.64881	7.10143
	-5.64536	7.06286
	-5.64204	6.95714
	-5.63872	6.84857
	-5.63527	6.75429
	-5.63195	6.62857
	-5.62864	6.50286
	-5.62518	6.37286
	-5.62187	6.21
	-5.61855	6.06
	-5.61509	5.9
	-5.61177	6.05
	-5.60833	5.92
	-5.605	5.7
	-5.60162	5.54857
	-5.59823	5.45857
	-5.59485	5.41714
	-5.59152	5.34571
	-5.58808	5.26571
	-5.58476	5.16286
	-5.58143	5.07286
	-5.57798	4.99286
	-5.57467	4.89
	-5.57135	4.81429
	-5.5679	4.75
	-5.56457	4.58286
	-5.56125	4.47143
	-5.5578	4.33857
	-5.55448	4.20714
	-5.5511	4.10714
	-5.54771	4.00571
	-5.54433	3.94286
	-5.54101	3.89571
	-5.53756	3.81714
	-5.53423	3.76286
	-5.53091	3.76857
	-5.52747	3.75571
	-5.52414	3.59
	-5.52083	3.48857
	-5.51738	3.42571
	-5.51405	3.38571
	-5.51073	3.33143
	-5.50728	3.29
	-5.50396	3.25714
	-5.50058	3.24
	-5.49719	3.19286
	-5.49381	3.15
	-5.49048	3.13143
	-5.4871	3.09714
	-5.48372	3.04286
	-5.48039	2.99857
	-5.47694	2.96
	-5.47363	2.93143
	-5.4703	2.87286
	-5.46685	2.81429
	-5.46353	2.75714
	-5.46021	2.68714
	-5.45676	2.63143
	-5.45344	2.59143
	-5.45005	2.53714
	-5.44667	2.50429
	-5.44335	2.46571
	-5.4399	2.42429
	-5.43658	2.38857
	-5.4332	2.31429
	-5.4298	2.27286
	-5.42642	2.24143
	-5.4231	2.19429
	-5.41965	2.15
	-5.41634	2.10857
	-5.41301	2.08571
	-5.40956	2.02857
	-5.40624	1.96143
	-5.40292	1.93143
	-5.39947	1.93143
	-5.39615	1.89429
	-5.39283	1.86857
	-5.38938	1.82571
	-5.386	1.79571
	-5.38267	1.77286
	-5.37929	1.74714
	-5.3759	1.71714
	-5.37258	1.69429
	-5.36913	1.68
	-5.36581	1.66571
	-5.36249	1.63714
	-5.35904	1.64
	-5.35572	1.61286
	-5.3524	1.57571
	-5.34895	1.58429
	-5.34563	1.56143
	-5.3423	1.52714
	-5.33885	1.51571
	-5.33554	1.49714
	-5.33215	1.48714
	-5.32876	1.48571
	-5.32538	1.47286
	-5.32206	1.44857
	-5.31861	1.41429
	-5.31529	1.38143
	-5.31197	1.39714
	-5.30852	1.39857
	-5.3052	1.34
	-5.30188	1.35286
	-5.29843	1.38714
	-5.29511	1.36857
	-5.29179	1.35429
	-5.28833	1.32
	-5.28495	1.31143
	-5.28163	1.30286
	-5.27824	1.28714
	-5.27486	1.30429
	-5.27148	1.3
	-5.26809	1.28571
	-5.26477	1.24
	-5.26132	1.21
	-5.258	1.20571
	-5.25468	1.19
	-5.25123	1.17714
	-5.2479	1.18286
	-5.24459	1.19857
	-5.24113	1.18
	-5.23782	1.16143
	-5.2345	1.14857
	-5.23105	1.15143
	-5.22773	1.12286
	-5.22434	1.10714
	-5.22095	1.09571
	-5.21757	1.08286
	-5.21425	1.06857
	-5.21079	1.07429
	-5.20748	1.07571
	-5.20415	1.06286
	-5.20071	1.05
	-5.19738	1.03429
	-5.19407	1.02429
	-5.19062	1.01714
	-5.1873	0.994286
	-5.18397	0.971429
	-5.18052	0.958571
	-5.1772	0.942857
	-5.17382	0.93
	-5.17044	0.927143
	-5.16705	0.918571
	-5.16373	0.91
	-5.16028	0.891428
	-5.15696	0.881428
	-5.15364	0.9
	-5.15019	0.9
	-5.14687	0.881428
	-5.14354	0.865714
	-5.14009	0.862857
	-5.13664	0.85
	-5.13333	0.858571
	-5.13001	0.895714
	-5.12655	0.858572
	-5.12323	0.848571
	-5.11991	0.84
	-5.11646	0.825714
	-5.11314	0.802857
	-5.10976	0.79
	-5.10637	0.751429
	-5.10299	0.735714
	-5.09967	0.738572
	-5.09621	0.758571
	-5.09289	0.768571
	-5.08957	0.754286
	-5.08612	0.742857
	-5.0828	0.74
	-5.07948	0.718571
	-5.07603	0.707143
	-5.07271	0.695714
	-5.06939	0.681429
	-5.06594	0.662857
	-5.06262	0.66
	-5.05924	0.65
	-5.05585	0.648571
	-5.05246	0.635714
	-5.04915	0.635714
	-5.0457	0.624286
	-5.04238	0.628571
	-5.03905	0.625714
	-5.0356	0.61
	-5.03228	0.575714
	-5.02896	0.564286
	-5.02551	0.578571
	-5.02219	0.587143
	-5.01887	0.581429
	-5.01542	0.591429
	-5.0121	0.605714
	-5.00871	0.604286
	-5.00533	0.617143
	-5.00194	0.594286
	-4.99855	0.57
	-4.99518	0.542857
	-4.99185	0.535714
	-4.98853	0.535714
	-4.98508	0.531429
	-4.98176	0.528571
	-4.97824	0.52
	-4.97499	0.52
	-4.97167	0.517143
	-4.96822	0.49
	-4.9649	0.485714
	-4.96158	0.474286
	-4.95728	0.471429
	-4.95396	0.452857
	-4.95064	0.441429
	-4.94719	0.437143
	-4.94387	0.434286
	-4.94048	0.442857
	-4.9371	0.421429
	-4.93372	0.412857
	-4.93039	0.422857
	-4.92694	0.425714
	-4.92363	0.408571
	-4.9203	0.41
	-4.91685	0.402857
	-4.91353	0.39
	-4.91021	0.397143
	-4.90676	0.401429
	-4.90344	0.38
	-4.90012	0.387143
	-4.89667	0.391429
	-4.89335	0.397143
	-4.88997	0.365714
	-4.88658	0.36
	-4.88319	0.342857
	-4.87987	0.358571
	-4.87643	0.351429
	-4.8731	0.367143
	-4.86965	0.368571
	-4.86633	0.368571
	-4.86301	0.364286
	-4.85969	0.342857
	-4.85624	0.324286
	-4.85292	0.325714
	-4.84947	0.312857
	-4.84615	0.314286
	-4.84283	0.295714
	-4.83938	0.292857
	-4.83606	0.28
	-4.83274	0.265714
	-4.82929	0.272857
	-4.82597	0.268571
	-4.82258	0.27
	-4.8192	0.272857
	-4.81581	0.265714
	-4.81249	0.264286
	-4.80904	0.23
	-4.80572	0.22
	-4.80239	0.224286
	-4.79895	0.235714
	-4.79563	0.22
	-4.79231	0.221429
	-4.78886	0.228571
	-4.78554	0.218571
	-4.78222	0.198571
	-4.77876	0.195714
	-4.77545	0.192857
	-4.77206	0.177143
	-4.76867	0.178571
	-4.76529	0.194286
	-4.76197	0.197143
	-4.75852	0.18
	-4.7552	0.18
	-4.75188	0.187143
	-4.74843	0.194286
	-4.74511	0.191429
	-4.74179	0.191429
	-4.73834	0.177143
	-4.73502	0.175714
	-4.73169	0.16
	-4.72825	0.145714
	-4.72492	0.128571
	-4.72154	0.11
	-4.71815	0.115714
	-4.71477	0.112857
	-4.71145	0.127143
	-4.708	0.0942857
	-4.70467	0.1
	-4.70123	0.11
	-4.69791	0.101429
	-4.69459	0.1
	-4.69126	0.0971429
	-4.68781	0.0985714
	-4.6845	0.0914286
	-4.68104	0.0914286
	-4.67772	0.101429
	-4.6744	0.111429
	-4.67096	0.11
	-4.66763	0.108571
	-4.66425	0.117143
	-4.66087	0.0914286
	-4.65748	0.0885714
	-4.65415	0.0885714
	-4.65071	0.0871429
	-4.64739	0.0857143
	-4.64407	0.0885714
	-4.64061	0.0928571
	-4.6373	0.09
	-4.63398	0.0814286
	-4.63052	0.0714286
	-4.62721	0.0685714
	-4.62382	0.0714286
	-4.62044	0.0757143
	-4.61711	0.0814286
	-4.61372	0.0685714
	-4.61034	0.0714286
	-4.60695	0.0671429
	-4.60363	0.06
	-4.60019	0.0585714
	-4.59686	0.0357143
	-4.59354	0.0485714
	-4.59009	0.0428571
	-4.58678	0.0371429
	-4.58345	0.0257143
	-4.58	0.0328571
	-4.57668	0.0328571
	-4.57336	0.0357143
	-4.56991	0.03
	-4.5666	0.0242857
	-4.5632	0.03
	-4.55982	0.0171429
	-4.55644	0.0214286
	-4.55312	0.00142857
	-4.54966	-0.0142857
	-4.54634	-0.00142857
	-4.54302	0.0128571
	-4.53958	0.0242857
	-4.53626	0.0328571
	-4.5328	0.0285714
	-4.52949	0.0185714
	-4.52616	0.0228571
	-4.52284	0.00285714
	-4.51939	-0.00142857
	-4.51607	-0.00428571
	-4.51262	-0.0271429
	-4.5093	-0.00571429
	-4.50591	-0.0214286
	-4.50253	-0.0228571
	-4.49914	-0.0157143
	-4.49582	-0.0142857
	-4.49237	-0.0242857
	-4.48905	-0.0242857
	-4.48573	-0.0385714
	-4.48228	-0.0471429
	-4.47896	-0.0385714
	-4.47564	-0.0357143
	-4.47219	-0.0371429
	-4.46887	-0.0342857
	-4.46555	-0.0485714
	-4.4621	-0.0514286
	-4.45878	-0.0514286
	-4.45539	-0.0642857
	-4.45201	-0.0685714
	-4.44862	-0.0742857
	-4.4453	-0.0742857
	-4.44185	-0.0642857
	-4.43853	-0.0771429
	-4.43521	-0.07
	-4.43176	-0.0814286
	-4.42844	-0.0885714
	-4.42512	-0.0657143
	-4.42167	-0.0528571
	-4.41835	-0.0542857
	-4.41503	-0.0542857
	-4.41157	-0.0685714
	-4.40826	-0.0714286
	-4.40487	-0.0671429
	-4.40149	-0.0657143
	-4.3981	-0.0585714
	-4.39478	-0.0542857
	-4.39133	-0.0742857
	-4.38801	-0.0857143
	-4.38469	-0.0928571
	-4.38124	-0.0814286
	-4.37792	-0.0714286
	-4.3746	-0.0814286
	-4.37115	-0.0785714
	-4.36783	-0.0871428
	-4.36437	-0.0942857
	-4.36106	-0.0928571
	-4.35774	-0.0971429
	-4.35442	-0.0885714
	-4.35097	-0.0842857
	-4.34758	-0.0771429
	-4.3442	-0.09
	-4.34081	-0.107143
	-4.33749	-0.0985714
	-4.33404	-0.117143
	-4.33072	-0.0957143
	-4.3274	-0.0828571
	-4.32395	-0.09
	-4.32062	-0.101429
	-4.31731	-0.11
	-4.31386	-0.124286
	-4.31053	-0.141429
	-4.30722	-0.132857
	-4.30376	-0.118571
	-4.30044	-0.115714
	-4.29706	-0.111429
	-4.29367	-0.135714
	-4.29029	-0.14
	-4.28697	-0.141429
	-4.28359	-0.131429
	-4.2802	-0.134286
	-4.27688	-0.134286
	-4.27343	-0.117143
	-4.27011	-0.112857
	-4.26679	-0.12
	-4.26334	-0.134286
	-4.26001	-0.157143
	-4.25669	-0.15
	-4.25324	-0.144286
	-4.24993	-0.147143
	-4.24654	-0.151429
	-4.24316	-0.168571
	-4.23984	-0.161429
	-4.23644	-0.158571
	-4.23306	-0.155714
	-4.22967	-0.164286
	-4.22635	-0.165714
	-4.2229	-0.162857
	-4.21959	-0.164286
	-4.21627	-0.165714
	-4.21281	-0.162857
	-4.20949	-0.157143
	-4.20617	-0.152857
	-4.20273	-0.171429
	-4.19941	-0.165714
	-4.19596	-0.167143
	-4.19264	-0.161429
	-4.18931	-0.18
	-4.18593	-0.178571
	-4.18248	-0.175714
	-4.17916	-0.184286
	-4.17577	-0.18
	-4.17239	-0.181429
	-4.16906	-0.171429
	-4.16561	-0.155714
	-4.1623	-0.147143
	-4.15898	-0.147143
	-4.15552	-0.154286
	-4.15221	-0.172857
	-4.14888	-0.161429
	-4.14543	-0.157143
	-4.14211	-0.167143
	-4.13879	-0.181429
	-4.13534	-0.18
	-4.13196	-0.164286
	-4.12864	-0.174286
	-4.12519	-0.181429
	-4.12187	-0.171429
	-4.11854	-0.182857
	-4.1151	-0.192857
	-4.11177	-0.172857
	-4.10846	-0.178571
	-4.105	-0.172857
	-4.10168	-0.174286
	-4.09836	-0.184286
	-4.09491	-0.18
	-4.09159	-0.18
	-4.08827	-0.191429
	-4.08482	-0.194286
	-4.08144	-0.19
	-4.07812	-0.187143
	-4.07473	-0.181429
	-4.07134	-0.191429
	-4.06803	-0.197143
	-4.06457	-0.202857
	-4.06125	-0.201429
	-4.05793	-0.212857
	-4.05448	-0.215714
	-4.05116	-0.218571
	-4.04784	-0.211429
	-4.04439	-0.187143
	-4.04107	-0.172857
	-4.03775	-0.172857
	-4.0343	-0.185714
	-4.03098	-0.198571
	-4.0276	-0.182857
	-4.0242	-0.175714
	-4.02082	-0.182857
	-4.0175	-0.165714
	-4.01405	-0.178571
	-4.01074	-0.195714
	-4.00741	-0.208571
	-4.00396	-0.208571
	-4.00064	-0.188571
	-3.99719	-0.202857
	-3.99387	-0.202857
	-3.99055	-0.202857
	-3.9871	-0.201429
	-3.98378	-0.198571
	-3.98046	-0.187143
	-3.97701	-0.18
	-3.97369	-0.18
	-3.9703	-0.192857
	-3.96692	-0.188571
	-3.96353	-0.182857
	-3.96021	-0.187143
	-3.95676	-0.192857
	-3.95344	-0.195714
	-3.95012	-0.192857
	-3.94667	-0.197143
	-3.94335	-0.201429
	-3.94003	-0.205714
	-3.93658	-0.214286
	-3.93325	-0.211429
	-3.92994	-0.194286
	-3.92649	-0.214286
	-3.92317	-0.201429
	-3.91978	-0.201429
	-3.91639	-0.197143
	-3.91301	-0.198571
	-3.90969	-0.202857
	-3.90624	-0.191429
	-3.90292	-0.19
	-3.8996	-0.191429
	-3.89615	-0.212857
	-3.89283	-0.208571
	-3.8895	-0.204286
	-3.88605	-0.207143
	-3.88274	-0.214286
	-3.87942	-0.211429
	-3.87596	-0.207143
	-3.87265	-0.197143
	-3.86926	-0.21
	-3.86587	-0.211429
	-3.86249	-0.227143
	-3.85917	-0.222857
	-3.85572	-0.197143
	-3.8524	-0.201429
	-3.84908	-0.208571
	-3.84563	-0.201429
	-3.84231	-0.195714
	-3.83898	-0.201429
	-3.83554	-0.192857
	-3.83221	-0.205714
	-3.8289	-0.207143
	-3.82545	-0.208571
	-3.82212	-0.218571
	-3.81868	-0.217143
	-3.81535	-0.212857
	-3.81196	-0.224286
	-3.80858	-0.218571
	-3.80527	-0.212857
	-3.80187	-0.192857
	-3.79843	-0.18
	-3.7951	-0.188571
	-3.79179	-0.201429
	-3.78834	-0.202857
	-3.78501	-0.195714
	-3.7817	-0.195714
	-3.77825	-0.194286
	-3.77492	-0.204286
	-3.7716	-0.197143
	-3.76815	-0.19
	-3.76484	-0.192857
	-3.76145	-0.211429
	-3.75806	-0.218571
	-3.75468	-0.22
	-3.75136	-0.22
	-3.74797	-0.225714
	-3.74459	-0.22
	-3.74126	-0.212857
	-3.73782	-0.22
	-3.73449	-0.22
	-3.73117	-0.218571
	-3.72773	-0.201429
	-3.72441	-0.202857
	-3.72108	-0.2
	-3.71763	-0.195714
	-3.71431	-0.204286
	-3.71093	-0.22
	-3.70755	-0.22
	-3.70416	-0.21
	-3.70084	-0.202857
	-3.69739	-0.201429
	-3.69406	-0.198571
	-3.69068	-0.214286
	-3.6873	-0.21
	-3.68397	-0.201429
	-3.68065	-0.215714
	-3.6772	-0.221429
	-3.67388	-0.212857
	-3.67057	-0.222857
	-3.66711	-0.225714
	-3.66379	-0.23
	-3.66041	-0.23
	-3.65702	-0.22
	-3.6537	-0.221429
	-3.65025	-0.228571
	-3.64693	-0.232857
	-3.64354	-0.231429
	-3.6401	-0.23
	-3.63677	-0.234286
	-3.63346	-0.237143
	-3.63001	-0.232857
	-3.62669	-0.23
	-3.62337	-0.238571
	-3.61992	-0.245714
	-3.61659	-0.241429
	-3.61327	-0.242857
	-3.60982	-0.245714
	-3.6065	-0.25
	-3.60318	-0.244286
	-3.59973	-0.241429
	-3.59634	-0.228571
	-3.59303	-0.231429
	-3.58964	-0.225714
	-3.58625	-0.227143
	-3.58293	-0.232857
	-3.57948	-0.217143
	-3.57616	-0.215714
	-3.57284	-0.228571
	-3.56939	-0.215714
	-3.56607	-0.218571
	-3.56275	-0.201429
	-3.5593	-0.202857
	-3.55598	-0.204286
	-3.55266	-0.198571
	-3.54921	-0.22
	-3.54589	-0.235714
	-3.5425	-0.221429
	-3.53912	-0.23
	-3.53573	-0.224286
	-3.53241	-0.237143
	-3.52896	-0.238571
	-3.52564	-0.22
	-3.52232	-0.241429
	-3.51887	-0.22
	-3.51555	-0.217143
	-3.51223	-0.227143
	-3.50878	-0.245714
	-3.50545	-0.245714
	-3.50214	-0.237143
	-3.49869	-0.214286
	-3.49537	-0.221429
	-3.49198	-0.23
	-3.4886	-0.231429
	-3.48521	-0.228571
	-3.48182	-0.22
	-3.47844	-0.227143
	-3.47512	-0.22
	-3.47167	-0.221429
	-3.46835	-0.228571
	-3.46503	-0.221429
	-3.46158	-0.225714
	-3.45825	-0.23
	-3.45494	-0.215714
	-3.45148	-0.191429
	-3.44817	-0.197143
	-3.44485	-0.211429
	-3.44139	-0.201429
	-3.43807	-0.201429
	-3.43469	-0.204286
	-3.43131	-0.204286
	-3.42792	-0.21
	-3.4246	-0.207143
	-3.42115	-0.207143
	-3.41783	-0.205714
	-3.41451	-0.198571
	-3.41106	-0.198571
	-3.40774	-0.204286
	-3.40442	-0.211429
	-3.40096	-0.215714
	-3.39764	-0.228571
	-3.39433	-0.212857
	-3.39088	-0.202857
	-3.38756	-0.204286
	-3.38417	-0.207143
	-3.38078	-0.208571
	-3.3774	-0.215714
	-3.37408	-0.224286
	-3.37062	-0.218571
	-3.36731	-0.212857
	-3.36398	-0.217143
	-3.36054	-0.217143
	-3.35721	-0.214286
	-3.3539	-0.222857
	-3.35044	-0.221429
	-3.34713	-0.222857
	-3.3438	-0.225714
	-3.34035	-0.22
	-3.33697	-0.228571
	-3.33365	-0.221429
	-3.33026	-0.212857
	-3.32688	-0.217143
	-3.32356	-0.201429
	-3.3201	-0.187143
	-3.31679	-0.191429
	-3.31333	-0.204286
	-3.31001	-0.198571
	-3.30669	-0.201429
	-3.30318	-0.204286
	-3.29993	-0.192857
	-3.29661	-0.201429
	-3.29316	-0.218571
	-3.28983	-0.218571
	-3.28651	-0.205714
	-3.28306	-0.201429
	-3.27974	-0.221429
	-3.27636	-0.214286
	-3.27297	-0.201429
	-3.26959	-0.205714
	-3.26627	-0.218571
	-3.26281	-0.224286
	-3.2595	-0.235714
	-3.25618	-0.23
	-3.25273	-0.217143
	-3.2494	-0.2
	-3.24608	-0.201429
	-3.24263	-0.201429
	-3.23931	-0.201429
	-3.23599	-0.214286
	-3.23254	-0.222857
	-3.22922	-0.208571
	-3.22584	-0.215714
	-3.22245	-0.214286
	-3.21907	-0.224286
	-3.21568	-0.221429
	-3.2123	-0.218571
	-3.20898	-0.224286
	-3.20565	-0.227143
	-3.20221	-0.234286
	-3.19888	-0.211429
	-3.19556	-0.202857
	-3.19211	-0.218571
	-3.18879	-0.212857
	-3.18547	-0.211429
	-3.18202	-0.195714
	-3.1787	-0.215714
	-3.17532	-0.217143
	-3.17193	-0.215714
	-3.16854	-0.202857
	-3.16522	-0.182857
	-3.16184	-0.192857
	-3.15845	-0.204286
	-3.15514	-0.195714
	-3.15168	-0.211429
	-3.14836	-0.222857
	-3.14491	-0.218571
	-3.14159	-0.227143
	-3.13827	-0.224286
	-3.13482	-0.21
	-3.1315	-0.197143
	-3.12818	-0.201429
	-3.12473	-0.21
	-3.12141	-0.2
	-3.11802	-0.207143
	-3.11464	-0.205714
	-3.11125	-0.205714
	-3.10793	-0.227143
	-3.10454	-0.214286
	-3.10116	-0.215714
	-3.09784	-0.235714
	-3.09439	-0.227143
	-3.09107	-0.212857
	-3.08775	-0.224286
	-3.0843	-0.22
	-3.08098	-0.232857
	-3.07766	-0.214286
	-3.07421	-0.207143
	-3.07089	-0.212857
	-3.0675	-0.211429
	-3.06412	-0.212857
	-3.0608	-0.207143
	-3.05741	-0.194286
	-3.05396	-0.192857
	-3.05064	-0.194286
	-3.04732	-0.21
	-3.04387	-0.202857
	-3.04055	-0.19
	-3.03723	-0.202857
	-3.03378	-0.202857
	-3.03046	-0.194286
	-3.02714	-0.205714
	-3.02368	-0.217143
	-3.02037	-0.21
	-3.01705	-0.207143
	-3.0136	-0.204286
	-3.01021	-0.201429
	-3.00689	-0.211429
	-3.00344	-0.221429
	-3.00012	-0.231429
	-2.9968	-0.22
	-2.99335	-0.211429
	-2.99003	-0.221429
	-2.98671	-0.211429
	-2.98326	-0.2
	-2.97994	-0.212857
	-2.97648	-0.218571
	-2.97317	-0.22
	-2.96985	-0.22
	-2.96639	-0.22
	-2.96308	-0.215714
	-2.95975	-0.21
	-2.95631	-0.195714
	-2.95298	-0.168571
	-2.9496	-0.18
	-2.94615	-0.2
	-2.94283	-0.192857
	-2.93951	-0.187143
	-2.93605	-0.184286
	-2.93274	-0.18
	-2.92942	-0.184286
	-2.92596	-0.178571
	-2.92265	-0.177143
	-2.91932	-0.184286
	-2.91588	-0.194286
	-2.91255	-0.197143
	-2.90923	-0.187143
	-2.90578	-0.205714
	-2.9024	-0.207143
	-2.89908	-0.202857
	-2.8957	-0.201429
	-2.89231	-0.184286
	-2.88899	-0.195714
	-2.88554	-0.194286
	-2.88222	-0.2
	-2.8789	-0.191429
	-2.87545	-0.195714
	-2.87213	-0.21
	-2.86881	-0.2
	-2.86536	-0.188571
	-2.86204	-0.188571
	-2.85871	-0.211429
	-2.85526	-0.207143
	-2.85194	-0.198571
	-2.84856	-0.208571
	-2.84511	-0.201429
	-2.84178	-0.192857
	-2.83847	-0.202857
	-2.83502	-0.208571
	-2.8317	-0.2
	-2.82838	-0.194286
	-2.82492	-0.195714
	-2.82161	-0.182857
	-2.81828	-0.2
	-2.81483	-0.208571
	-2.81151	-0.204286
	-2.80807	-0.197143
	-2.80474	-0.188571
	-2.80142	-0.182857
	-2.79797	-0.184286
	-2.79465	-0.182857
	-2.79127	-0.174286
	-2.78788	-0.188571
	-2.78449	-0.178571
	-2.78118	-0.178571
	-2.77772	-0.177143
	-2.7744	-0.184286
	-2.77108	-0.181429
	-2.76763	-0.184286
	-2.76431	-0.178571
	-2.76099	-0.185714
	-2.75754	-0.172857
	-2.75422	-0.162857
	-2.7509	-0.171429
	-2.74745	-0.184286
	-2.74413	-0.192857
	-2.74074	-0.195714
	-2.73736	-0.187143
	-2.73397	-0.184286
	-2.73066	-0.192857
	-2.72721	-0.198571
	-2.72388	-0.184286
	-2.72056	-0.175714
	-2.71711	-0.18
	-2.71379	-0.147143
	-2.71047	-0.148571
	-2.70702	-0.162857
	-2.7037	-0.18
	-2.70038	-0.187143
	-2.69693	-0.182857
	-2.69361	-0.187143
	-2.69022	-0.188571
	-2.68683	-0.181429
	-2.68346	-0.165714
	-2.68013	-0.161429
	-2.67668	-0.161429
	-2.67336	-0.155714
	-2.67004	-0.16
	-2.66659	-0.157143
	-2.66327	-0.165714
	-2.65995	-0.168571
	-2.6565	-0.177143
	-2.65318	-0.197143
	-2.64986	-0.204286
	-2.64641	-0.194286
	-2.64309	-0.19
	-2.63964	-0.174286
	-2.63632	-0.17
	-2.63294	-0.171429
	-2.62955	-0.174286
	-2.62616	-0.168571
	-2.62284	-0.171429
	-2.61939	-0.182857
	-2.61607	-0.185714
	-2.61275	-0.175714
	-2.6093	-0.174286
	-2.60598	-0.171429
	-2.60266	-0.177143
	-2.59921	-0.164286
	-2.59589	-0.157143
	-2.59257	-0.15
	-2.58911	-0.151429
	-2.5858	-0.165714
	-2.58242	-0.161429
	-2.57903	-0.16
	-2.57564	-0.157143
	-2.57232	-0.154286
	-2.56887	-0.151429
	-2.56555	-0.151429
	-2.56223	-0.15
	-2.55878	-0.152857
	-2.55546	-0.141429
	-2.55214	-0.141429
	-2.54868	-0.132857
	-2.54536	-0.145714
	-2.54204	-0.168571
	-2.53859	-0.161429
	-2.53528	-0.16
	-2.53189	-0.15
	-2.52851	-0.144286
	-2.52512	-0.14
	-2.5218	-0.131429
	-2.51835	-0.152857
	-2.51503	-0.161429
	-2.51171	-0.161429
	-2.50826	-0.157143
	-2.50494	-0.152857
	-2.50162	-0.14
	-2.49817	-0.141429
	-2.49484	-0.147143
	-2.49152	-0.154286
	-2.48808	-0.168571
	-2.48475	-0.16
	-2.48143	-0.148571
	-2.47792	-0.14
	-2.47467	-0.137143
	-2.47128	-0.148571
	-2.46783	-0.144286
	-2.46451	-0.132857
	-2.46119	-0.137143
	-2.45773	-0.141429
	-2.45442	-0.135714
	-2.45097	-0.13
	-2.44765	-0.12
	-2.44433	-0.12
	-2.44087	-0.114286
	-2.43755	-0.102857
	-2.43423	-0.0957143
	-2.43079	-0.118571
	-2.42746	-0.122857
	-2.42414	-0.125714
	-2.42069	-0.132857
	-2.41737	-0.137143
	-2.41398	-0.131429
	-2.4106	-0.127143
	-2.40721	-0.118571
	-2.40389	-0.124286
	-2.40045	-0.128571
	-2.39712	-0.11
	-2.39381	-0.0971429
	-2.39036	-0.102857
	-2.38704	-0.112857
	-2.38371	-0.118571
	-2.38026	-0.107143
	-2.37694	-0.104286
	-2.37362	-0.108571
	-2.37017	-0.112857
	-2.36686	-0.121429
	-2.36347	-0.12
	-2.36008	-0.117143
	-2.3567	-0.112857
	-2.35338	-0.112857
	-2.34993	-0.115714
	-2.3466	-0.101429
	-2.34328	-0.1
	-2.33983	-0.1
	-2.33651	-0.0971429
	-2.33319	-0.09
	-2.32975	-0.105714
	-2.32642	-0.11
	-2.3231	-0.11
	-2.31966	-0.124286
	-2.31633	-0.117143
	-2.31295	-0.114286
	-2.30956	-0.108571
	-2.30618	-0.117143
	-2.30285	-0.125714
	-2.29941	-0.145714
	-2.29608	-0.142857
	-2.29276	-0.132857
	-2.28931	-0.11
	-2.28599	-0.107143
	-2.28254	-0.102857
	-2.27923	-0.124286
	-2.2759	-0.12
	-2.27258	-0.14
	-2.26913	-0.128571
	-2.26581	-0.14
	-2.26236	-0.12
	-2.25904	-0.121429
	-2.25565	-0.122857
	-2.25227	-0.124286
	-2.24889	-0.132857
	-2.24556	-0.121429
	-2.24211	-0.131429
	-2.23879	-0.114286
	-2.23547	-0.112857
	-2.23202	-0.118571
	-2.2287	-0.1
	-2.22538	-0.1
	-2.22193	-0.0985714
	-2.21861	-0.105714
	-2.21529	-0.111429
	-2.21184	-0.105714
	-2.20845	-0.118571
	-2.20514	-0.128571
	-2.20175	-0.13
	-2.19836	-0.127143
	-2.19504	-0.142857
	-2.19159	-0.118571
	-2.18827	-0.127143
	-2.18495	-0.117143
	-2.1815	-0.122857
	-2.17818	-0.132857
	-2.17486	-0.125714
	-2.17141	-0.121429
	-2.16809	-0.127143
	-2.16477	-0.125714
	-2.16132	-0.13
	-2.158	-0.134286
	-2.15462	-0.132857
	-2.15123	-0.121429
	-2.14784	-0.112857
	-2.14452	-0.114286
	-2.14107	-0.115714
	-2.13775	-0.125714
	-2.13443	-0.128571
	-2.13097	-0.14
	-2.12766	-0.125714
	-2.12434	-0.121429
	-2.12088	-0.114286
	-2.11757	-0.112857
	-2.11412	-0.12
	-2.11079	-0.12
	-2.10748	-0.124286
	-2.10409	-0.12
	-2.10071	-0.12
	-2.09732	-0.131429
	-2.09394	-0.131429
	-2.09055	-0.122857
	-2.08723	-0.132857
	-2.08378	-0.135714
	-2.08046	-0.14
	-2.07714	-0.114286
	-2.07368	-0.121429
	-2.07037	-0.137143
	-2.06705	-0.148571
	-2.0636	-0.132857
	-2.06028	-0.127143
	-2.05695	-0.13
	-2.0535	-0.128571
	-2.05019	-0.134286
	-2.0468	-0.141429
	-2.04342	-0.144286
	-2.04003	-0.125714
	-2.03671	-0.127143
	-2.03326	-0.111429
	-2.02994	-0.105714
	-2.02662	-0.117143
	-2.02317	-0.12
	-2.01985	-0.124286
	-2.01653	-0.127143
	-2.01307	-0.121429
	-2.00976	-0.118571
	-2.00644	-0.13
	-2.00299	-0.128571
	-1.99966	-0.125714
	-1.99628	-0.101429
	-1.99289	-0.12
	-1.98951	-0.124286
	-1.98619	-0.111429
	-1.9828	-0.117143
	-1.97941	-0.131429
	-1.97609	-0.127143
	-1.97264	-0.128571
	-1.96933	-0.131429
	-1.96601	-0.122857
	-1.96256	-0.125714
	-1.95923	-0.131429
	-1.95592	-0.14
	-1.95246	-0.132857
	-1.94915	-0.127143
	-1.94569	-0.131429
	-1.94237	-0.137143
	-1.93905	-0.138571
	-1.93567	-0.128571
	-1.93228	-0.125714
	-1.92889	-0.13
	-1.92545	-0.13
	-1.92213	-0.131429
	-1.9188	-0.142857
	-1.91536	-0.138571
	-1.91203	-0.121429
	-1.90872	-0.105714
	-1.90527	-0.11
	-1.90195	-0.118571
	-1.89862	-0.118571
	-1.89518	-0.118571
	-1.89186	-0.13
	-1.88847	-0.137143
	-1.88508	-0.135714
	-1.88169	-0.128571
	-1.87838	-0.104286
	-1.87493	-0.115714
	-1.8716	-0.114286
	-1.86829	-0.115714
	-1.86483	-0.117143
	-1.86151	-0.118571
	-1.8582	-0.12
	-1.85474	-0.131429
	-1.85142	-0.124286
	-1.8481	-0.122857
	-1.84465	-0.124286
	-1.84133	-0.117143
	-1.83795	-0.111429
	-1.83456	-0.118571
	-1.83118	-0.132857
	-1.82786	-0.138571
	-1.82441	-0.135714
	-1.82109	-0.137143
	-1.81777	-0.132857
	-1.81431	-0.131429
	-1.81099	-0.15
	-1.80767	-0.155714
	-1.80422	-0.135714
	-1.8009	-0.121429
	-1.79758	-0.127143
	-1.79413	-0.112857
	-1.79081	-0.121429
	-1.78749	-0.128571
	-1.78404	-0.122857
	-1.78066	-0.127143
	-1.77727	-0.131429
	-1.77395	-0.122857
	-1.77056	-0.12
	-1.76724	-0.13
	-1.76379	-0.13
	-1.76047	-0.117143
	-1.75702	-0.122857
	-1.7537	-0.12
	-1.75038	-0.114286
	-1.74693	-0.101429
	-1.74361	-0.111429
	-1.74029	-0.11
	-1.73684	-0.0957143
	-1.73352	-0.0985714
	-1.7302	-0.104286
	-1.72675	-0.0985714
	-1.72342	-0.0985714
	-1.72004	-0.104286
	-1.71659	-0.12
	-1.71327	-0.114286
	-1.70995	-0.117143
	-1.7065	-0.117143
	-1.70318	-0.114286
	-1.69986	-0.1
	-1.69641	-0.1
	-1.69308	-0.108571
	-1.68977	-0.112857
	-1.68632	-0.114286
	-1.683	-0.115714
	-1.67968	-0.105714
	-1.67623	-0.114286
	-1.67291	-0.11
	-1.66952	-0.117143
	-1.66613	-0.125714
	-1.66275	-0.127143
	-1.65943	-0.125714
	-1.65598	-0.118571
	-1.65266	-0.12
	-1.64934	-0.12
	-1.64589	-0.117143
	-1.64257	-0.114286
	-1.63925	-0.115714
	-1.6358	-0.107143
	-1.63247	-0.102857
	-1.62915	-0.107143
	-1.6257	-0.108571
	-1.62239	-0.13
	-1.619	-0.142857
	-1.61561	-0.122857
	-1.61223	-0.122857
	-1.60885	-0.134286
	-1.60546	-0.12
	-1.60214	-0.11
	-1.59868	-0.122857
	-1.59537	-0.15
	-1.59205	-0.142857
	-1.5886	-0.128571
	-1.58528	-0.13
	-1.58196	-0.131429
	-1.5785	-0.141429
	-1.57518	-0.141429
	-1.57186	-0.124286
	-1.56841	-0.134286
	-1.56509	-0.144286
	-1.56171	-0.125714
	-1.55832	-0.128571
	-1.55494	-0.128571
	-1.55161	-0.128571
	-1.54817	-0.127143
	-1.54485	-0.132857
	-1.54153	-0.122857
	-1.53807	-0.115714
	-1.53476	-0.134286
	-1.53143	-0.122857
	-1.52798	-0.128571
	-1.52467	-0.13
	-1.52134	-0.118571
	-1.51789	-0.117143
	-1.51458	-0.118571
	-1.51119	-0.122857
	-1.50781	-0.127143
	-1.50442	-0.131429
	-1.5011	-0.13
	-1.49765	-0.118571
	-1.49432	-0.111429
	-1.49101	-0.114286
	-1.48756	-0.0971429
	-1.48423	-0.111429
	-1.48091	-0.121429
	-1.47746	-0.114286
	-1.47414	-0.11
	-1.47083	-0.115714
	-1.46737	-0.128571
	-1.46406	-0.134286
	-1.46067	-0.135714
	-1.45728	-0.144286
	-1.4539	-0.138571
	-1.45057	-0.0714286
	-1.44713	-0.1
	-1.4438	-0.138571
	-1.44035	-0.142857
	-1.43703	-0.142857
	-1.43372	-0.132857
	-1.4304	-0.14
	-1.42694	-0.142857
	-1.42362	-0.134286
	-1.42017	-0.12
	-1.41685	-0.122857
	-1.41353	-0.12
	-1.41008	-0.138571
	-1.40676	-0.141429
	-1.40338	-0.134286
	-1.39999	-0.13
	-1.39667	-0.128571
	-1.39329	-0.124286
	-1.38983	-0.112857
	-1.38651	-0.115714
	-1.38319	-0.111429
	-1.37974	-0.107143
	-1.37642	-0.0985714
	-1.37311	-0.111429
	-1.36966	-0.117143
	-1.36633	-0.117143
	-1.36301	-0.125714
	-1.35956	-0.127143
	-1.35624	-0.127143
	-1.35286	-0.127143
	-1.34947	-0.127143
	-1.34614	-0.128571
	-1.34277	-0.127143
	-1.33932	-0.14
	-1.33599	-0.14
	-1.33267	-0.135714
	-1.32922	-0.13
	-1.3259	-0.125714
	-1.32258	-0.135714
	-1.31913	-0.132857
	-1.31581	-0.135714
	-1.31249	-0.128571
	-1.30904	-0.134286
	-1.30572	-0.132857
	-1.3024	-0.134286
	-1.29894	-0.137143
	-1.29556	-0.14
	-1.29224	-0.14
	-1.28886	-0.134286
	-1.28547	-0.132857
	-1.28215	-0.141429
	-1.2787	-0.132857
	-1.27538	-0.154286
	-1.27206	-0.15
	-1.26861	-0.152857
	-1.26529	-0.152857
	-1.26197	-0.141429
	-1.25852	-0.137143
	-1.2552	-0.137143
	-1.25175	-0.144286
	-1.24842	-0.145714
	-1.24511	-0.151429
	-1.24166	-0.152857
	-1.23833	-0.14
	-1.23495	-0.121429
	-1.23157	-0.131429
	-1.22818	-0.132857
	-1.22486	-0.144286
	-1.22141	-0.114286
	-1.21809	-0.135714
	-1.21477	-0.135714
	-1.21132	-0.131429
	-1.208	-0.132857
	-1.20468	-0.125714
	-1.20122	-0.128571
	-1.19791	-0.141429
	-1.19459	-0.147143
	-1.19114	-0.141429
	-1.18775	-0.14
	-1.18443	-0.151429
	-1.18105	-0.151429
	-1.17766	-0.155714
	-1.17434	-0.151429
	-1.17089	-0.134286
	-1.16757	-0.132857
	-1.16425	-0.15
	-1.1608	-0.157143
	-1.15748	-0.148571
	-1.15416	-0.137143
	-1.15071	-0.128571
	-1.14738	-0.134286
	-1.14406	-0.15
	-1.14061	-0.138571
	-1.13729	-0.141429
	-1.1339	-0.148571
	-1.13052	-0.152857
	-1.12714	-0.145714
	-1.12382	-0.144286
	-1.12037	-0.14
	-1.11704	-0.131429
	-1.11373	-0.14
	-1.11027	-0.147143
	-1.10696	-0.142857
	-1.10364	-0.142857
	-1.10019	-0.135714
	-1.09686	-0.147143
	-1.09354	-0.155714
	-1.09009	-0.15
	-1.08677	-0.141429
	-1.08332	-0.141429
	-1.08	-0.142857
	-1.07662	-0.137143
	-1.0733	-0.138571
	-1.06985	-0.145714
	-1.06653	-0.138571
	-1.06307	-0.135714
	-1.05976	-0.138571
	-1.05644	-0.14
	-1.05298	-0.15
	-1.04967	-0.141429
	-1.04634	-0.145714
	-1.04289	-0.16
	-1.03957	-0.152857
	-1.03625	-0.154286
	-1.03281	-0.141429
	-1.02948	-0.154286
	-1.0261	-0.151429
	-1.02271	-0.14
	-1.01933	-0.135714
	-1.01601	-0.148571
	-1.01256	-0.161429
	-1.00923	-0.17
	-1.00592	-0.162857
	-1.00246	-0.152857
	-0.999145	-0.15
	-0.995823	-0.145714
	-0.992369	-0.151429
	-0.989049	-0.154286
	-0.985735	-0.148571
	-0.982279	-0.145714
	-0.978962	-0.147143
	-0.975573	-0.154286
	-0.972127	-0.157143
	-0.968803	-0.158571
	-0.965485	-0.17
	-0.962036	-0.172857
	-0.958713	-0.167143
	-0.955397	-0.168571
	-0.95194	-0.164286
	-0.948623	-0.147143
	-0.9453	-0.151429
	-0.941849	-0.167143
	-0.93853	-0.168571
	-0.935214	-0.172857
	-0.931764	-0.161429
	-0.928438	-0.147143
	-0.925055	-0.151429
	-0.921669	-0.148571
	-0.918284	-0.167143
	-0.914897	-0.161429
	-0.911517	-0.145714
	-0.908194	-0.148571
	-0.904875	-0.15
	-0.901419	-0.127143
	-0.898101	-0.121429
	-0.894648	-0.144286
	-0.891335	-0.158571
	-0.888011	-0.16
	-0.884563	-0.152857
	-0.881242	-0.158571
	-0.87792	-0.154286
	-0.874472	-0.165714
	-0.871148	-0.162857
	-0.867761	-0.17
	-0.864375	-0.167143
	-0.860992	-0.162857
	-0.857673	-0.152857
	-0.854223	-0.144286
	-0.850904	-0.147143
	-0.847584	-0.145714
	-0.844126	-0.155714
	-0.840811	-0.168571
	-0.837493	-0.17
	-0.834043	-0.175714
	-0.830718	-0.172857
	-0.827396	-0.165714
	-0.823949	-0.162857
	-0.820631	-0.164286
	-0.817244	-0.167143
	-0.813858	-0.171429
	-0.810473	-0.168571
	-0.80715	-0.158571
	-0.803704	-0.161429
	-0.800383	-0.165714
	-0.797058	-0.168571
	-0.793607	-0.18
	-0.790289	-0.164286
	-0.78697	-0.171429
	-0.783517	-0.181429
	-0.780195	-0.182857
	-0.776876	-0.178571
	-0.773428	-0.174286
	-0.770105	-0.187143
	-0.766786	-0.182857
	-0.763337	-0.177143
	-0.760014	-0.182857
	-0.756634	-0.197143
	-0.753182	-0.195714
	-0.749861	-0.187143
	-0.746411	-0.164286
	-0.743092	-0.167143
	-0.739767	-0.162857
	-0.736445	-0.167143
	-0.732995	-0.167143
	-0.729681	-0.17
	-0.726227	-0.18
	-0.722841	-0.174286
	-0.719589	-0.18
	-0.716136	-0.168571
	-0.712814	-0.161429
	-0.709434	-0.168571
	-0.706044	-0.171429
	-0.702662	-0.177143
	-0.699339	-0.181429
	-0.695886	-0.194286
	-0.692566	-0.194286
	-0.689245	-0.175714
	-0.685798	-0.175714
	-0.682473	-0.184286
	-0.679158	-0.19
	-0.675709	-0.18
	-0.672382	-0.18
	-0.669068	-0.182857
	-0.665615	-0.19
	-0.662292	-0.198571
	-0.658976	-0.194286
	-0.655521	-0.185714
	-0.652207	-0.19
	-0.648818	-0.188571
	-0.645434	-0.188571
	-0.642045	-0.194286
	-0.63873	-0.188571
	-0.635272	-0.182857
	-0.631956	-0.195714
	-0.628633	-0.201429
	-0.625185	-0.198571
	-0.621868	-0.22
	-0.618544	-0.22
	-0.615093	-0.211429
	-0.611773	-0.205714
	-0.608076	0.354286
	-0.604753	0.395714
	-0.601305	0.358571
	-0.597984	0.322857
	-0.59453	0.288571
	-0.59121	0.268571
	-0.587891	0.228571
	-0.584437	0.194286
	-0.581118	0.155714
	-0.577669	0.104286
	-0.574346	0.0628571
	-0.571032	0.00857143
	-0.567643	-0.0371429
	-0.564255	-0.0585714
	-0.560607	-0.0871428
	-0.557554	-0.0985714
	-0.554098	-0.112857
	-0.550779	-0.117143
	-0.547461	-0.134286
	-0.543949	-0.151429
	-0.54069	-0.157143
	-0.537367	-0.155714
	-0.533919	-0.157143
	-0.5306	-0.16
	-0.52715	-0.154286
	-0.523826	-0.158571
	-0.52051	-0.148571
	-0.517122	-0.144286
	-0.513735	-0.135714
	-0.510289	-0.117143
	-0.507029	-0.104286
	-0.503583	-0.107143
	-0.500262	-0.117143
	-0.496941	-0.132857
	-0.493427	-0.125714
	-0.490165	-0.131429
	-0.486849	-0.147143
	-0.483398	-0.167143
	-0.480077	-0.175714
	-0.476428	-0.19
	-0.47331	-0.19
	-0.469985	-0.205714
	-0.466602	-0.217143
	-0.463219	-0.21
	-0.459768	-0.202857
	-0.456512	-0.185714
	-0.453059	-0.155714
	-0.44974	-0.0871428
	-0.446422	2.66092e-10
	-0.442904	0.178571
	-0.439649	0.495714
	-0.436327	0.962857
	-0.432876	1.39429
	-0.429559	1.7
	-0.426105	1.91571
	-0.422782	2.09
	-0.419463	2.20857
	-0.416083	2.32571
	-0.412695	2.47571
	-0.409247	2.60714
	-0.405926	2.70286
	-0.402603	2.80857
	-0.39922	2.89429
	-0.395767	3.01571
	-0.392125	3.09143
	-0.389131	3.11143
	-0.385672	3.10286
	-0.382359	3.10571
	-0.379036	3.08
	-0.375457	3.02857
	-0.372262	2.97429
	-0.368948	2.89429
	-0.365497	2.84286
	-0.362173	2.81
	-0.358726	2.75714
	-0.3554	2.69143
	-0.352083	2.61571
	-0.348699	2.55571
	-0.345313	2.49429
	-0.341864	2.41714
	-0.338609	2.35857
	-0.335154	2.30143
	-0.331833	2.20429
	-0.328518	2.12857
	-0.324999	2.07143
	-0.321743	2.01571
	-0.318422	1.95429
	-0.314974	1.90286
	-0.311585	1.85857
	-0.308005	1.82571
	-0.304877	1.79
	-0.301501	1.74857
	-0.298175	1.72429
	-0.294728	1.65286
	-0.291344	1.56857
	-0.288082	1.54
	-0.284633	1.47286
	-0.281313	1.46143
	-0.277996	1.45571
	-0.274481	1.39286
	-0.271227	1.33857
	-0.267905	1.3
	-0.264453	1.25571
	-0.261131	1.22143
	-0.257682	1.19143
	-0.254364	1.15143
	-0.251041	1.12714
	-0.247658	1.09571
	-0.24427	1.06
	-0.240818	1.03429
	-0.237499	1.02714
	-0.234114	1.01143
	-0.230794	0.967143
	-0.227341	0.945714
	-0.223694	0.915714
	-0.220705	0.891429
	-0.21725	0.878571
	-0.213934	0.852857
	-0.210612	0.837143
	-0.207029	0.851429
	-0.203843	0.831429
	-0.200518	0.788571
	-0.197071	0.785714
	-0.193749	0.745714
	-0.1903	0.72
	-0.18698	0.705714
	-0.183597	0.691429
	-0.18027	0.69
	-0.17682	0.668571
	-0.173376	0.655714
	-0.170186	0.644286
	-0.166735	0.627143
	-0.163278	0.6
	-0.160091	0.595714
	-0.15651	0.577143
	-0.153319	0.544286
	-0.150001	0.521428
	-0.146553	0.494286
	-0.143231	0.494286
	-0.139584	0.475714
	-0.136457	0.451429
	-0.133073	0.448571
	-0.129752	0.424286
	-0.126303	0.41
	-0.122918	0.39
	-0.119662	0.368571
	-0.116208	0.355714
	-0.112893	0.34
	-0.109572	0.345714
	-0.105987	0.335714
	-0.102799	0.322857
	-0.0994749	0.307143
	-0.0960278	0.315714
	-0.0926461	0.324286
	-0.0892544	0.322857
	-0.0859399	0.305714
	-0.0825515	0.284286
	-0.0792308	0.271429
	-0.075777	0.272857
	-0.0723953	0.272857
	-0.0690136	0.271429
	-0.0656905	0.262857
	-0.0623655	0.248571
	-0.0589228	0.23
	-0.0552754	0.22
	-0.0522804	0.211429
	-0.048831	0.227143
	-0.0455031	0.232857
	-0.0421886	0.231429
	-0.0386066	0.214286
	-0.035419	0.19
	-0.032032	0.197143
	-0.028646	0.192857
	-0.0252581	0.207143
	-0.0218773	0.195714
	-0.0184927	0.172857
	-0.015172	0.154286
	-0.011848	0.14
	-0.00839853	0.145714
	-0.00494814	0.148571
	-0.00143147	0.122857
	0	0
	0.00104618	0
	0.00449467	0
	0.00794315	0.0457143
	0.0112028	0.0757143
	0.0145855	0.08
	0.0179668	0.0685714
	0.0212941	0.06
	0.025002	0.05
	0.0280604	0.0328571
	0.0313792	0.0214286
	0.0348325	0.00428571
	0.0381546	-0.0157143
	0.0415993	-0.00571429
	0.0449238	-0.00142857
	0.0482473	-0.0171429
	0.0515618	-0.0171429
	0.055018	-0.00571429
	0.058465	-0.0185714
	0.0617228	-0.0428571
	0.0651064	-0.0471429
	0.0684872	-0.03
	0.0718093	-0.0285714
	0.0753269	-0.0314286
	0.0785847	-0.0371429
	0.0818992	-0.0385714
	0.0853562	-0.0428571
	0.0886736	-0.0614286
	0.092123	-0.0757143
	0.0954418	-0.07
	0.0987668	-0.0742857
	0.102083	-0.0714286
	0.105536	-0.0871428
	0.109184	-0.0871428
	0.112308	-0.107143
	0.115625	-0.131429
	0.119013	-0.121429
	0.1224	-0.131429
	0.125847	-0.12
	0.1291	-0.1
	0.132551	-0.118571
	0.135872	-0.122857
	0.139194	-0.14
	0.142708	-0.14
	0.145962	-0.141429
	0.149289	-0.125714
	0.152737	-0.122857
	0.156056	-0.125714
	0.15951	-0.14
	0.162824	-0.147143
	0.166145	-0.142857
	0.169531	-0.148571
	0.172918	-0.14
	0.17637	-0.128571
	0.179623	-0.114286
	0.183076	-0.128571
	0.186397	-0.128571
	0.189719	-0.137143
	0.193488	-0.148571
	0.196488	-0.141429
	0.199805	-0.134286
	0.203254	-0.145714
	0.206573	-0.148571
	0.210026	-0.154286
	0.213348	-0.155714
	0.216666	-0.158571
	0.220053	-0.157143
	0.223436	-0.165714
	0.226891	-0.157143
	0.230148	-0.167143
	0.233663	-0.164286
	0.236918	-0.172857
	0.240234	-0.185714
	0.243754	-0.185714
	0.247007	-0.187143
	0.25033	-0.181429
	0.253777	-0.177143
	0.257101	-0.165714
	0.260549	-0.154286
	0.263873	-0.17
	0.26719	-0.184286
	0.270577	-0.188571
	0.273957	-0.2
	0.277606	-0.195714
	0.28073	-0.19
	0.284048	-0.185714
	0.287439	-0.171429
	0.290824	-0.185714
	0.294271	-0.192857
	0.29753	-0.211429
	0.30098	-0.225714
	0.304297	-0.228571
	0.307615	-0.23
	0.311135	-0.234286
	0.314386	-0.238571
	0.317709	-0.242857
	0.321163	-0.24
	0.324479	-0.231429
	0.327929	-0.225714
	0.331253	-0.242857
	0.334573	-0.232857
	0.337959	-0.234286
	0.341345	-0.241429
	0.34479	-0.25
	0.34805	-0.251429
	0.351497	-0.247143
	0.354823	-0.238571
	0.358143	-0.247143
	0.361917	-0.254286
	0.364914	-0.251429
	0.368231	-0.26
	0.371685	-0.265714
	0.375002	-0.277143
	0.378449	-0.285714
	0.381772	-0.285714
	0.385158	-0.28
	0.38848	-0.282857
	0.391861	-0.278571
	0.395311	-0.272857
	0.39857	-0.272857
	0.402019	-0.271429
	0.405342	-0.28
	0.40866	-0.292857
	0.412174	-0.301429
	0.415429	-0.307143
	0.418748	-0.292857
	0.4222	-0.288571
	0.425519	-0.291429
	0.428976	-0.291429
	0.432359	-0.288571
	0.43561	-0.284286
	0.439001	-0.277143
	0.442389	-0.28
	0.446031	-0.281429
	0.449153	-0.288571
	0.452538	-0.308571
	0.455859	-0.317143
	0.459314	-0.324286
	0.462697	-0.331429
	0.465951	-0.342857
	0.4694	-0.348571
	0.472722	-0.342857
	0.476046	-0.334286
	0.479628	-0.354286
	0.482812	-0.351429
	0.486137	-0.332857
	0.489582	-0.341429
	0.492908	-0.357143
	0.496357	-0.345714
	0.499678	-0.354286
	0.503062	-0.354286
	0.506381	-0.351429
	0.509833	-0.361429
	0.513216	-0.361429
	0.516476	-0.357143
	0.519923	-0.351429
	0.523247	-0.332857
	0.526563	-0.325714
	0.530343	-0.324286
	0.533338	-0.325714
	0.536655	-0.342857
	0.540105	-0.345714
	0.543428	-0.357143
	0.54688	-0.358571
	0.550198	-0.358571
	0.553585	-0.355714
	0.556899	-0.364286
	0.561133	-0.365714
	0.564522	-0.388571
	0.567904	-0.387143
	0.571292	-0.382857
	0.574611	-0.388571
	0.578058	-0.387143
	0.581385	-0.407143
	0.584831	-0.414286
	0.588026	-0.407143
	0.591476	-0.398571
	0.594795	-0.411429
	0.598243	-0.408571
	0.601698	-0.424286
	0.604884	-0.418571
	0.608338	-0.43
	0.611659	-0.42
	0.615038	-0.422857
	0.618553	-0.41
	0.621814	-0.405714
	0.625131	-0.41
	0.628585	-0.398571
	0.631904	-0.392857
	0.635544	-0.405714
	0.63867	-0.425714
	0.641995	-0.432857
	0.64531	-0.437143
	0.648766	-0.411429
	0.652211	-0.401429
	0.655404	-0.414286
	0.658857	-0.404286
	0.662178	-0.405714
	0.665561	-0.4
	0.669077	-0.408571
	0.672329	-0.401429
	0.675649	-0.404286
	0.679102	-0.42
	0.682423	-0.432857
	0.685874	-0.435714
	0.689194	-0.424286
	0.692514	-0.42
	0.695837	-0.418571
	0.699287	-0.427143
	0.702737	-0.434286
	0.705928	-0.438571
	0.709374	-0.43
	0.712694	-0.42
	0.71608	-0.425714
	0.719792	-0.42
	0.722856	-0.412857
	0.726172	-0.412857
	0.729621	-0.41
	0.732943	-0.422857
	0.736392	-0.425714
	0.739713	-0.438571
	0.743039	-0.437143
	0.746488	-0.431429
	0.749806	-0.418571
	0.753257	-0.421429
	0.756445	-0.417143
	0.7599	-0.42
	0.763219	-0.43
	0.766667	-0.438571
	0.770119	-0.424286
	0.773371	-0.414286
	0.776757	-0.407143
	0.780081	-0.414286
	0.783463	-0.418571
	0.786985	-0.424286
	0.790237	-0.425714
	0.793555	-0.437143
	0.797005	-0.438571
	0.80033	-0.42
	0.803976	-0.425714
	0.80801	-0.432857
	0.811262	-0.43
	0.814586	-0.444286
	0.818035	-0.452857
	0.821353	-0.447143
	0.824999	-0.445714
	0.828125	-0.422857
	0.831447	-0.44
	0.834829	-0.438571
[truncated: 6,995 more rows]

## Sheet: Supplementary-Figure 8
	Supplementary-Figure 8a								Supplementary-Figure 8c					Supplementary-Figure 8d					Supplementary-Figure 8e					Supplementary-Figure 8f					Supplementary-Figure 8G					Supplementary-Figure 8h
	MPXV M2		MPXV M2-SS		MPXV M2+hB7.1		MPXV M2+hB7.2		M2-WT					M2-SS					hB7.1					hB7.2					M2+hB7.1					M2+hB7.2
	mL	mAU	mL	mAU	mL	mAU	mL	mAU	Elution Time (min)	Relative Scale	Total Molar Mass [g/mol]	The protein component [g/mol]	The glycan component [g/mol]	Elution Time (min)	Relative Scale	Total Molar Mass [g/mol]	The protein component [g/mol]	The glycan component [g/mol]	Elution Time (min)	Relative Scale	Total Molar Mass [g/mol]	The protein component [g/mol]	The glycan component [g/mol]	Elution Time (min)	Relative Scale	Total Molar Mass [g/mol]	The protein component [g/mol]	The glycan component [g/mol]	Elution Time (min)	Abs.280 nm [Relative Scale]				Elution Time (min)	Abs.280 nm [Relative Scale]
	0.00138664	0.003	0.001709	-0.017	0.005295	-0.029	-0.551764	-0.334	9.99671	-7.57278e-05				15.9898	0.00947226				14.0033	0.00418976				14.0033	0.00537026					Molar Ratio of M2:hB7.1			M2-WT		Molar Ratio of M2:hB7.2			M2-WT
	0.00517511	0.021	0.009361	-0.031	0.014977	-0.037	-0.541768	-0.322	10.0135	-4.43362e-05				16.0066	0.0097754				14.0202	0.00445616				14.0202	0.00552739					1:1	1:2	1:8			1:1	1:2	1:8
	0.0151753	0.024	0.019356	-0.019	0.024971	-0.027	-0.531772	-0.332	10.0304	-1.42906e-05				16.0235	0.0101496				14.037	0.00474112				14.037	0.00574657				0	-0.000428868	0.000246719	8.29195e-06	0.00343952	0	0.000468521	5.80954e-05	2.81829e-05	0.00343952
	0.0251756	0.018	0.029356	-0.033	0.034966	-0.036	-0.521775	-0.332	10.0472	-1.03892e-06				16.0403	0.0105179				14.0538	0.00513939				14.0538	0.00587989				0.0168346	-0.000475789	0.000275831	8.63066e-06	0.00297648	0.0168346	0.000528495	6.59777e-05	3.25782e-05	0.00297648
	0.0351758	0.023	0.039351	-0.016	0.04496	-0.035	-0.51178	-0.333	10.0641	-8.3301e-07				16.0572	0.0108588				14.0707	0.00556149				14.0707	0.00593746				0.0336691	-0.000512276	0.000302651	8.71097e-06	0.00279028	0.0336691	0.000577648	7.65211e-05	3.67506e-05	0.00279028
	0.0451612	0.01	0.049345	0.049	0.054955	-0.026	-0.501783	-0.337	10.0809	1.47153e-05				16.074	0.0112073				14.0875	0.00592215				14.0875	0.00589139				0.0505037	-0.000540461	0.00032585	9.26421e-06	0.00272664	0.0505037	0.000619811	8.61568e-05	4.02418e-05	0.00272664
	0.0551705	0.018	0.05934	0.089	0.064949	-0.029	-0.491788	-0.327	10.0977	8.3819e-05				16.0908	0.0115879				14.1043	0.00621096				14.1043	0.00588049				0.0673382	-0.000559197	0.000345665	1.02268e-05	0.00276097	0.0673382	0.000656037	9.50218e-05	4.31544e-05	0.00276097
	0.0651708	0.009	0.069334	0.083	0.074938	-0.017	-0.481792	-0.322	10.1146	0.000163911				16.1077	0.0119175				14.1212	0.00645049				14.1212	0.00590087				0.0841728	-0.00057238	0.000362607	1.15078e-05	0.00286321	0.0841728	0.000686184	0.000101971	4.47564e-05	0.00286321
	0.075171	0.017	0.079329	0.072	0.08494	-0.001	-0.471797	-0.313	10.1314	0.000221295				16.1245	0.0121851				14.138	0.00686512				14.138	0.0059429				0.101007	-0.000584133	0.000376947	1.27218e-05	0.00287971	0.101007	0.000713552	0.000107293	4.62123e-05	0.00287971
	0.0851712	0.012	0.089323	0.084	0.094934	0.052	-0.461801	-0.33	10.1482	0.000257942				16.1413	0.0124083				14.1549	0.00727717				14.1548	0.00598276				0.117842	-0.000594673	0.000389079	1.36044e-05	0.00283594	0.117842	0.000737308	0.000109898	4.73751e-05	0.00283594
	0.0951715	0.018	0.099318	0.168	0.104929	0.18	-0.451804	-0.33	10.1651	0.000248126				16.1582	0.0127431				14.1717	0.00759091				14.1717	0.00602479				0.134676	-0.00060422	0.000397972	1.42057e-05	0.00302691	0.134676	0.000757997	0.000108823	4.82891e-05	0.00302691
	0.105172	0.021	0.109312	0.399	0.114923	0.492	-0.441809	-0.328	10.1819	0.000234818				16.175	0.0130603				14.1885	0.00781759				14.1885	0.00616014				0.151511	-0.000617588	0.000405741	1.39688e-05	0.00325531	0.151511	0.000769332	0.000107369	4.84601e-05	0.00325531
	0.115172	0.027	0.11931	0.922	0.124914	0.804	-0.431813	-0.331	10.1987	0.000218981				16.1918	0.0133617				14.2054	0.00789606				14.2054	0.00628744				0.168346	-0.00062858	0.000413131	1.329e-05	0.00342945	0.168346	0.000772357	0.00010694	4.80728e-05	0.00342945
	0.125172	0.032	0.129316	1.666	0.134916	0.957	-0.421817	-0.327	10.2156	0.000199057				16.2087	0.013673				14.2222	0.00820329				14.2222	0.00639416				0.18518	-0.000639695	0.000420199	1.26083e-05	0.003553	0.18518	0.000774192	0.000106884	4.89514e-05	0.003553
	0.135172	0.028	0.139311	3.02	0.14492	1.038	-0.411822	-0.33	10.2324	0.000315264				16.2255	0.0139614				14.239	0.00859099				14.239	0.00648511				0.202015	-0.000650913	0.000426184	1.19978e-05	0.00355058	0.202015	0.000775258	0.000107144	5.09286e-05	0.00355058
	0.145163	0.023	0.149298	3.589	0.154915	1.008	-0.401828	-0.325	10.2492	0.000434036				16.2423	0.0142329				14.2559	0.00904686				14.2559	0.00659505				0.218849	-0.00066259	0.00043125	1.14478e-05	0.00361939	0.218849	0.000775671	0.000107223	5.38388e-05	0.00361939
	0.155177	0.026	0.159304	3.81	0.164909	0.82	-0.391833	-0.33	10.2661	0.000538178				16.2592	0.0145507				14.2727	0.00965595				14.2727	0.00675882				0.235684	-0.000677481	0.00043482	1.08737e-05	0.00388742	0.235684	0.000770525	0.000107148	5.61369e-05	0.00388742
	0.165177	0.023	0.169298	3.648	0.174904	0.665	-0.381839	-0.332	10.2829	0.000620874				16.276	0.0148884				14.2895	0.0103209				14.2895	0.00696614				0.252518	-0.000684931	0.000436623	2.7006e-05	0.00457265	0.252518	0.000769391	0.000106444	5.79154e-05	0.00457265
	0.175178	0.025	0.179289	3.197	0.184898	0.54	-0.371844	-0.336	10.2997	0.000638904				16.2928	0.0151854				14.3064	0.0109322				14.3064	0.00717708				0.269353	-0.000682878	0.000436927	2.81091e-05	0.00511813	0.269353	0.000771662	0.000105655	5.89718e-05	0.00511813
	0.185178	0.036	0.189295	2.833	0.194893	0.443	-0.36185	-0.326	10.3166	0.00060571				16.3097	0.0155851				14.3232	0.0115				14.3232	0.00741311				0.286187	-0.000676888	0.000431995	2.83707e-05	0.0055002	0.286187	0.000775085	0.000104792	5.9022e-05	0.0055002
	0.195163	0.024	0.199289	2.49	0.204887	0.377	-0.351855	-0.326	10.3334	0.000596493				16.3265	0.0159774				14.34	0.0120934				14.34	0.0076699				0.303022	-0.000671107	0.00042899	3.01725e-05	0.0049405	0.303022	0.000778768	0.000104066	5.759e-05	0.0049405
	0.205163	0.015	0.20928	2.189	0.214882	0.33	-0.341861	-0.322	10.3502	0.00063846				16.3433	0.0163864				14.3569	0.0126359				14.3569	0.00793523				0.319857	-0.00066728	0.000426588	3.33075e-05	0.00406446	0.319857	0.000780756	0.000103234	5.53581e-05	0.00406446
	0.215163	0.031	0.219282	1.937	0.224871	0.287	-0.331866	-0.332	10.3671	0.000717898				16.3602	0.0168756				14.3737	0.0129934				14.3737	0.00820601				0.336691	-0.000665111	0.000424698	3.74796e-05	0.00374767	0.336691	0.000781305	0.00010231	5.43796e-05	0.00374767
	0.225163	0.032	0.229286	1.692	0.234873	0.254	-0.321875	-0.323	10.3839	0.00086419				16.377	0.0173374				14.3905	0.0132033				14.3905	0.00844963				0.353526	-0.000661923	0.000423541	4.14335e-05	0.00362401	0.353526	0.000780775	9.99367e-05	5.36205e-05	0.00362401
	0.235163	0.021	0.239281	1.5	0.244884	0.228	-0.311867	-0.324	10.4007	0.0010104				16.3938	0.0177967				14.4074	0.0134619				14.4074	0.00864684				0.37036	-0.000658523	0.00042397	4.43081e-05	0.00355782	0.37036	0.000779331	9.71799e-05	5.30476e-05	0.00355782
	0.245163	0.014	0.249275	1.332	0.254879	0.208	-0.30187	-0.326	10.4176	0.00111425				16.4107	0.0181891				14.4242	0.0138042				14.4242	0.00880134				0.387195	-0.000658908	0.000424416	4.62664e-05	0.00354887	0.387195	0.000775079	9.33493e-05	5.26084e-05	0.00354887
	0.255163	0.028	0.25927	1.194	0.264874	0.187	-0.291874	-0.32	10.4344	0.00118212				16.4275	0.01853				14.441	0.0141444				14.441	0.00884419				0.404029	-0.000662509	0.000424636	4.54947e-05	0.00384523	0.404029	0.000765846	9.03543e-05	5.3062e-05	0.00384523
	0.265163	0.023	0.269266	1.088	0.274858	0.169	-0.281878	-0.332	10.4512	0.00121467				16.4443	0.0189394				14.4579	0.0144868				14.4579	0.00905135				0.420864	-0.000666728	0.000424662	4.32841e-05	0.00424227	0.420864	0.000752994	8.96908e-05	5.2984e-05	0.00424227
	0.275163	0.021	0.279268	1	0.284866	0.151	-0.27189	-0.333	10.4681	0.00121668				16.4612	0.0194016				14.4747	0.0149431				14.4747	0.00928485				0.437698	-0.000668397	0.000424285	4.10637e-05	0.00462521	0.437699	0.000739026	8.99962e-05	5.24547e-05	0.00462521
	0.285163	0.021	0.289263	0.913	0.294861	0.131	-0.261889	-0.325	10.4849	0.00117019				16.478	0.0199034				14.4915	0.0152932				14.4915	0.0094778				0.454533	-0.000668908	0.000421753	3.90755e-05	0.00491485	0.454533	0.00072521	8.96963e-05	5.05076e-05	0.00491485
	0.295164	0.016	0.299257	0.845	0.304855	0.125	-0.251883	-0.328	10.5017	0.00124409				16.4949	0.0203547				14.5084	0.0155493				14.5084	0.00963315				0.471368	-0.000668437	0.000421656	3.72844e-05	0.0051224	0.471368	0.000716927	8.88824e-05	4.90883e-05	0.0051224
	0.305164	0.019	0.309252	0.76	0.31485	0.111	-0.241886	-0.332	10.5186	0.00135171				16.5117	0.0207616				14.5252	0.0156841				14.5252	0.0096996				0.488202	-0.000665877	0.000421679	3.54143e-05	0.0051846	0.488202	0.000711891	8.60027e-05	4.79455e-05	0.0051846
	0.315164	0.024	0.319246	0.699	0.324844	0.1	-0.23189	-0.325	10.5354	0.00145129				16.5285	0.021115				14.542	0.0159562				14.542	0.00983491				0.505037	-0.000663628	0.000421229	3.48135e-05	0.00518489	0.505037	0.000708064	8.43125e-05	4.70375e-05	0.00518489
	0.325164	0.019	0.329241	0.65	0.334839	0.091	-0.221893	-0.324	10.5523	0.00152022				16.5454	0.0216314				14.5589	0.0164957				14.5589	0.0100998				0.521871	-0.000661641	0.000420378	3.48393e-05	0.00554527	0.521871	0.000705263	8.44325e-05	4.61809e-05	0.00554527
	0.335165	0.02	0.339235	0.608	0.344833	0.081	-0.211897	-0.329	10.5691	0.00155856				16.5622	0.0223169				14.5757	0.0169608				14.5757	0.0104055				0.538706	-0.000663803	0.000418613	3.4963e-05	0.00577184	0.538706	0.000701783	8.46924e-05	4.5368e-05	0.00577184
	0.345164	0.018	0.34923	0.554	0.354828	0.08	-0.2019	-0.325	10.5859	0.00146868				16.579	0.0229689				14.5925	0.0173382				14.5925	0.0106974				0.55554	-0.000667366	0.000416462	3.47041e-05	0.00587307	0.55554	0.00069797	8.4996e-05	4.4073e-05	0.00587307
	0.355168	0.018	0.359238	0.528	0.364822	0.075	-0.191904	-0.328	10.6028	0.00135907				16.5959	0.0236487				14.6094	0.0176456				14.6094	0.0110715				0.572375	-0.000657988	0.000413983	3.41201e-05	0.00576648	0.572375	0.000697661	8.4488e-05	4.34552e-05	0.00576648
	0.365169	0.013	0.369232	0.491	0.374817	0.073	-0.181908	-0.337	10.6196	0.00133129				16.6127	0.0242369				14.6262	0.0179596				14.6262	0.0114938				0.58921	-0.000649189	0.000405537	3.43493e-05	0.0057515	0.58921	0.000698008	8.32908e-05	4.29025e-05	0.0057515
	0.375169	0.024	0.379227	0.457	0.384811	0.057	-0.171921	-0.334	10.6364	0.00131391				16.6295	0.0247642				14.6431	0.0184461				14.6431	0.0118429				0.606044	-0.000641827	0.000396015	3.43254e-05	0.00566896	0.606044	0.000698911	8.06599e-05	4.24052e-05	0.00566896
	0.385169	0.016	0.389221	0.427	0.394806	0.061	-0.161921	-0.338	10.6533	0.00135772				16.6464	0.0254101				14.6599	0.0189771				14.6599	0.0121295				0.622879	-0.000635685	0.000391314	3.40865e-05	0.00552755	0.622879	0.0006954	7.96816e-05	4.18672e-05	0.00552755
	0.395164	0.018	0.399216	0.407	0.4048	0.054	-0.151924	-0.336	10.6701	0.00154576				16.6632	0.0260673				14.6767	0.0194235				14.6767	0.0123638				0.639713	-0.000639546	0.000387398	3.26493e-05	0.00533595	0.639713	0.000691195	7.95577e-05	4.18564e-05	0.00533595
	0.405164	0.018	0.40921	0.383	0.414795	0.048	-0.141928	-0.334	10.6869	0.00176596				16.68	0.0266128				14.6936	0.0198087				14.6936	0.0125954				0.656548	-0.000643492	0.000384149	3.09429e-05	0.00509056	0.656548	0.000686156	8.01594e-05	4.18643e-05	0.00509056
	0.415164	0.017	0.419201	0.358	0.424786	0.046	-0.131931	-0.34	10.7038	0.0019453				16.6969	0.0271082				14.7104	0.0203921				14.7104	0.0130079				0.673382	-0.000647508	0.000381069	3.12414e-05	0.00455882	0.673382	0.000680409	8.17769e-05	4.15774e-05	0.00455882
	0.425164	0.021	0.429213	0.341	0.434788	0.052	-0.121932	-0.347	10.7206	0.00208428				16.7137	0.0276103				14.7272	0.0213295				14.7272	0.0133459				0.690217	-0.000650172	0.000376953	3.15556e-05	0.00448388	0.690217	0.000672961	8.39815e-05	4.10402e-05	0.00448388
	0.435164	0.024	0.439207	0.324	0.444788	0.045	-0.111931	-0.341	10.7374	0.00207783				16.7305	0.0282147				14.7441	0.022194				14.7441	0.013617				0.707051	-0.000653065	0.000371956	3.25242e-05	0.00460216	0.707051	0.000664438	8.55999e-05	3.99548e-05	0.00460216
	0.445164	0.026	0.44919	0.305	0.454782	0.045	-0.101936	-0.334	10.7543	0.00206043				16.7474	0.028762				14.7609	0.0229924				14.7609	0.0138159				0.723886	-0.000656151	0.000365502	3.34788e-05	0.00468886	0.723886	0.000659397	8.67205e-05	3.88386e-05	0.00468886
	0.455179	0.021	0.459194	0.292	0.464777	0.039	-0.0919418	-0.344	10.7711	0.00203567				16.7642	0.0292572				14.7777	0.0237756				14.7777	0.0139171				0.740721	-0.000659886	0.000358747	3.45819e-05	0.00473699	0.740721	0.000655249	8.55766e-05	3.80082e-05	0.00473699
	0.465179	0.03	0.469189	0.277	0.474771	0.036	-0.0819473	-0.349	10.7879	0.00199398				16.781	0.0296799				14.7946	0.0244757				14.7946	0.0140035				0.757555	-0.000664222	0.000351764	3.54515e-05	0.004564	0.757555	0.00065191	8.53117e-05	3.74226e-05	0.004564
	0.475179	0.031	0.479183	0.268	0.484766	0.034	-0.0719528	-0.347	10.8048	0.00207941				16.7979	0.0302937				14.8114	0.0249616				14.8114	0.0143231				0.77439	-0.000670481	0.000345319	3.61229e-05	0.00415416	0.77439	0.00065237	8.50449e-05	3.79869e-05	0.00415416
	0.485165	0.034	0.489178	0.242	0.494761	0.04	-0.0619583	-0.35	10.8216	0.00221888				16.8147	0.0309229				14.8282	0.0252909				14.8282	0.0147001				0.791224	-0.000674414	0.000339331	3.55649e-05	0.00393591	0.791224	0.000654953	8.47764e-05	3.89968e-05	0.00393591
	0.495164	0.032	0.499172	0.229	0.504755	0.03	-0.0519638	-0.349	10.8384	0.00239768				16.8315	0.0315003				14.8451	0.0259806				14.8451	0.015129				0.808059	-0.000676372	0.000331713	3.61252e-05	0.00377911	0.808059	0.000658732	8.34077e-05	3.98657e-05	0.00377911
	0.505178	0.039	0.509165	0.224	0.51475	0.027	-0.0419693	-0.357	10.8553	0.00252345				16.8484	0.0320391				14.8619	0.0267934				14.8619	0.0155323				0.824893	-0.000673967	0.000325371	3.70655e-05	0.00367641	0.824893	0.000666093	8.31511e-05	3.97385e-05	0.00367641
	0.515178	0.033	0.51918	0.228	0.524744	0.028	-0.0319748	-0.358	10.8721	0.00260253				16.8652	0.0326645				14.8787	0.027486				14.8787	0.0158869				0.841728	-0.000670049	0.000320398	3.84115e-05	0.00374258	0.841728	0.00067167	8.26401e-05	3.87657e-05	0.00374258
	0.525178	0.035	0.529175	0.211	0.534739	0.032	-0.0219803	-0.354	10.8889	0.00261981				16.882	0.0333863				14.8956	0.028034				14.8956	0.0162065				0.858562	-0.000666153	0.000316228	3.96804e-05	0.00387169	0.858562	0.000675731	8.19142e-05	3.77454e-05	0.00387169
	0.535179	0.033	0.539169	0.204	0.54475	0.024	-0.0119858	-0.361	10.9058	0.00265518				16.8989	0.0340999				14.9124	0.0284716				14.9124	0.0166194				0.875397	-0.000662276	0.00031274	4.0364e-05	0.00404683	0.875397	0.000676245	8.04568e-05	3.78446e-05	0.00404683
	0.545179	0.038	0.549164	0.193	0.554745	0.021	-0.00199127	-0.347	10.9226	0.00268333				16.9157	0.0347482				14.9292	0.0290356				14.9292	0.0170297				0.892232	-0.00065587	0.000306511	4.05506e-05	0.00417234	0.892232	0.000671427	7.73307e-05	3.80009e-05	0.00417234
	0.555179	0.036	0.559158	0.186	0.564739	0.018	0.00318432	-0.012	10.9394	0.00270282				16.9325	0.0354427				14.9461	0.0298967				14.9461	0.0174411				0.909066	-0.000649416	0.000300523	4.07219e-05	0.00425323	0.909066	0.000669044	7.51337e-05	3.80965e-05	0.00425323
	0.565165	0.038	0.569145	0.182	0.574734	0.021	0.0112619	-0.014	10.9563	0.00266698				16.9494	0.0362884				14.9629	0.0309874				14.9629	0.0179579				0.925901	-0.000647191	0.000294557	4.06907e-05	0.00425939	0.925901	0.000667476	7.42744e-05	3.81408e-05	0.00425939
	0.575169	0.046	0.579147	0.168	0.584728	0.021	0.0212603	-0.02	10.9731	0.00259026				16.9662	0.0371745				14.9797	0.0318541				14.9797	0.0184379				0.942735	-0.000648557	0.000290032	4.08552e-05	0.00426434	0.942735	0.000666601	7.49514e-05	3.68729e-05	0.00426434
	0.585169	0.044	0.589142	0.178	0.594723	0.023	0.0312567	-0.022	10.99	0.00252763				16.9831	0.0379424				14.9966	0.0325248				14.9966	0.018888				0.95957	-0.000649905	0.00028673	4.10374e-05	0.00422108	0.95957	0.000665065	7.5772e-05	3.51429e-05	0.00422108
	0.595163	0.049	0.599136	0.152	0.604717	0.024	0.0412531	-0.03	11.0068	0.00247514				16.9999	0.0387561				15.0134	0.0329682				15.0134	0.0193787				0.976404	-0.000651241	0.00028329	4.10181e-05	0.00412963	0.976404	0.000662783	7.65578e-05	3.35761e-05	0.00412963
	0.605163	0.045	0.609131	0.152	0.614712	0.029	0.0512495	-0.033	11.0236	0.0024333				17.0167	0.0395951				15.0302	0.0332157				15.0302	0.0199292				0.993239	-0.000654349	0.000279734	4.08249e-05	0.00382662	0.993239	0.000656935	7.69616e-05	3.24196e-05	0.00382662
	0.615163	0.043	0.619125	0.148	0.624706	0.021	0.0612459	-0.034	11.0405	0.0024511				17.0336	0.0403669				15.0471	0.0333735				15.0471	0.0203926				1.01007	-0.00065801	0.00027534	3.98185e-05	0.00334281	1.01007	0.000654653	7.7041e-05	3.1409e-05	0.00334281
	0.625164	0.037	0.62912	0.135	0.634691	0.017	0.0712423	-0.028	11.0573	0.00248657				17.0504	0.0412283				15.0639	0.0336207				15.0639	0.0207881				1.02691	-0.00066242	0.000270359	3.88491e-05	0.00268331	1.02691	0.000657233	7.64926e-05	3.05223e-05	0.00268331
	0.635164	0.046	0.639114	0.144	0.644701	0.01	0.0812387	-0.034	11.0741	0.00249146				17.0672	0.0421644				15.0808	0.0340948				15.0808	0.0212703				1.04374	-0.000665771	0.000265294	3.79111e-05	0.00262048	1.04374	0.000660951	7.38879e-05	3.05173e-05	0.00262048
	0.645164	0.047	0.649109	0.133	0.654696	0.016	0.0912352	-0.041	11.091	0.00246714				17.0841	0.043075				15.0976	0.0345171				15.0976	0.0217636				1.06058	-0.000665963	0.000260616	3.6742e-05	0.00293423	1.06058	0.000663342	7.21709e-05	3.08686e-05	0.00293423
	0.655164	0.05	0.6591	0.133	0.66469	0.015	0.101232	-0.034	11.1078	0.00235433				17.1009	0.0439462				15.1144	0.0350918				15.1144	0.0222621				1.07741	-0.000666019	0.000255946	3.55012e-05	0.00326279	1.07741	0.000664605	7.09268e-05	3.09396e-05	0.00326279
	0.665164	0.042	0.669102	0.116	0.674685	0.003	0.111228	-0.037	11.1246	0.00226059				17.1177	0.0448587				15.1313	0.0356274				15.1313	0.022712				1.09425	-0.000665958	0.000251146	3.68844e-05	0.0033754	1.09425	0.000666041	6.93822e-05	3.07729e-05	0.0033754
	0.675165	0.053	0.679106	0.113	0.684669	0.01	0.121233	-0.035	11.1415	0.00217995				17.1346	0.0457511				15.1481	0.0361444				15.1481	0.0231725				1.11108	-0.000666855	0.000245592	3.82021e-05	0.00329723	1.11108	0.000664205	6.75825e-05	3.0489e-05	0.00329723
	0.685165	0.053	0.68911	0.111	0.694675	0.011	0.131227	-0.029	11.1583	0.00211009				17.1514	0.0467182				15.1649	0.0370053				15.1649	0.023713				1.12792	-0.000668566	0.000241784	3.94642e-05	0.00290061	1.12792	0.000663164	6.63993e-05	3.01056e-05	0.00290061
	0.695165	0.049	0.699104	0.108	0.70467	0	0.141222	-0.045	11.1751	0.0020513				17.1682	0.0477743				15.1818	0.0377623				15.1818	0.024219				1.14475	-0.000666657	0.000241888	4.13262e-05	0.0027273	1.14475	0.000662796	6.54589e-05	2.95071e-05	0.0027273
	0.705174	0.058	0.709091	0.091	0.714664	0	0.151217	-0.044	11.192	0.00200056				17.1851	0.0487928				15.1986	0.0383954				15.1986	0.0246922				1.16158	-0.000662384	0.000242333	4.32081e-05	0.00260097	1.16158	0.000660589	6.4725e-05	2.88137e-05	0.00260097
	0.715175	0.061	0.719095	0.093	0.724659	0.02	0.161211	-0.047	11.2088	0.0019308				17.2019	0.0497919				15.2154	0.0389603				15.2154	0.0250983				1.17842	-0.0006537	0.00024192	4.44049e-05	0.00244884	1.17842	0.000659386	6.50832e-05	2.80399e-05	0.00244884
	0.725175	0.048	0.72909	0.091	0.73465	0.006	0.171206	-0.051	11.2256	0.00183052				17.2187	0.0507371				15.2323	0.0394814				15.2323	0.0256825				1.19525	-0.000646107	0.000240778	4.502e-05	0.00227535	1.19525	0.000659035	6.58579e-05	2.69287e-05	0.00227535
	0.735175	0.049	0.739084	0.087	0.744661	0	0.1812	-0.045	11.2425	0.00169314				17.2356	0.0517029				15.2491	0.0402143				15.2491	0.0262913				1.21209	-0.00063944	0.000238514	4.51289e-05	0.00211436	1.21209	0.000654707	6.55815e-05	2.58869e-05	0.00211436
	0.745165	0.051	0.749079	0.093	0.754656	0.008	0.191195	-0.056	11.2593	0.00160278				17.2524	0.0527229				15.2659	0.0409574				15.2659	0.0269195				1.22892	-0.000634727	0.000234837	4.47836e-05	0.00198129	1.22892	0.000650664	6.44119e-05	2.52854e-05	0.00198129
	0.755175	0.055	0.759087	0.084	0.76465	0.013	0.201189	-0.062	11.2761	0.00156638				17.2692	0.0538569				15.2828	0.0417153				15.2828	0.0276063				1.24576	-0.000629697	0.000229413	4.34582e-05	0.00223745	1.24576	0.000646863	6.29269e-05	2.4463e-05	0.00223745
	0.765175	0.06	0.769081	0.08	0.774645	0.007	0.211181	-0.054	11.293	0.00154614				17.2861	0.0550299				15.2996	0.0426883				15.2996	0.0283098				1.26259	-0.000624397	0.000224385	4.23337e-05	0.00269217	1.26259	0.000640947	6.11746e-05	2.34534e-05	0.00269217
	0.775175	0.059	0.779076	0.074	0.784639	0.004	0.221184	-0.062	11.3098	0.00154043				17.3029	0.0561933				15.3164	0.0435427				15.3164	0.0289029				1.27943	-0.000619152	0.000219692	4.13799e-05	0.00297214	1.27943	0.00064508	5.69491e-05	1.97198e-05	0.00297214
	0.785175	0.061	0.78907	0.069	0.794634	0.001	0.231178	-0.076	11.3266	0.00158456				17.3197	0.0574933				15.3333	0.0442274				15.3333	0.0294403				1.29626	-0.000614482	0.00021565	4.00129e-05	0.00307837	1.29626	0.000649106	5.71134e-05	1.72005e-05	0.00307837
	0.795165	0.053	0.799065	0.07	0.804628	0.002	0.241173	-0.078	11.3435	0.00160845				17.3366	0.0587596				15.3501	0.0447734				15.3501	0.0298817				1.3131	-0.0006103	0.000212414	3.88528e-05	0.0025915	1.3131	0.000653042	5.73167e-05	1.76698e-05	0.0025915
	0.805164	0.056	0.809059	0.081	0.814623	0.007	0.251167	-0.069	11.3603	0.00161367				17.3534	0.0599475				15.3669	0.0452605				15.3669	0.0302504				1.32993	-0.000612716	0.000209863	3.78686e-05	0.00263119	1.32993	0.000656076	5.70942e-05	1.81611e-05	0.00263119
	0.815165	0.055	0.819054	0.062	0.824604	0	0.261159	-0.069	11.3771	0.00159006				17.3702	0.0611533				15.3838	0.0459159				15.3838	0.0307175				1.34676	-0.00061522	0.000208145	3.68558e-05	0.00290139	1.34676	0.000650833	5.65108e-05	1.85063e-05	0.00290139
	0.825165	0.058	0.829048	0.062	0.834606	0.002	0.271162	-0.07	11.394	0.0015882				17.3871	0.0623979				15.4006	0.0467185				15.4006	0.0312826				1.3636	-0.000614267	0.000207044	3.62257e-05	0.00291129	1.3636	0.00064699	5.63477e-05	1.87277e-05	0.00291129
	0.835165	0.061	0.839043	0.055	0.844608	0.006	0.281157	-0.074	11.4108	0.00163206				17.4039	0.0637354				15.4174	0.0473555				15.4174	0.0318104				1.38043	-0.00060784	0.000206156	3.57023e-05	0.00269583	1.38043	0.000642992	5.65419e-05	1.85767e-05	0.00269583
	0.845165	0.065	0.849037	0.064	0.854603	-0.001	0.291151	-0.079	11.4276	0.00166287				17.4208	0.0650116				15.4343	0.0478488				15.4343	0.0324153				1.39727	-0.000600154	0.000205451	3.5269e-05	0.00227428	1.39727	0.000638863	5.68275e-05	1.89302e-05	0.00227428
	0.855179	0.055	0.859024	0.044	0.864597	0.008	0.301146	-0.088	11.4445	0.00168247				17.4376	0.0661822				15.4511	0.0482195				15.4511	0.0329833				1.4141	-0.000590267	0.00020459	3.44864e-05	0.00203606	1.4141	0.000626439	5.67233e-05	1.93806e-05	0.00203606
	0.86518	0.06	0.869026	0.039	0.874592	0	0.311136	-0.08	11.4613	0.00170787				17.4544	0.0672733				15.4679	0.0490008				15.4679	0.0335278				1.43094	-0.000579216	0.000201005	3.34786e-05	0.00189676	1.43094	0.000612709	5.6287e-05	1.97232e-05	0.00189676
	0.87518	0.059	0.879032	0.049	0.884588	0.005	0.32115	-0.083	11.4782	0.00176543				17.4713	0.068477				15.4848	0.0498253				15.4848	0.0340061				1.44777	-0.000571166	0.000197559	3.23277e-05	0.00180704	1.44777	0.00060224	5.54119e-05	1.9974e-05	0.00180704
	0.88518	0.05	0.889027	0.042	0.894585	0.005	0.331146	-0.088	11.495	0.00178739				17.4881	0.0697502				15.5016	0.0506755				15.5016	0.034731				1.46461	-0.000565668	0.000194232	3.19334e-05	0.00175772	1.46461	0.000593791	5.41643e-05	1.93402e-05	0.00175772
	0.89518	0.052	0.899021	0.048	0.904579	0.005	0.341143	-0.091	11.5118	0.00177755				17.5049	0.0711051				15.5184	0.0514734				15.5184	0.0353676				1.48144	-0.000565056	0.000188738	3.19437e-05	0.00175158	1.48144	0.000587058	5.15902e-05	1.88978e-05	0.00175158
	0.90518	0.059	0.909018	0.049	0.914574	0.006	0.351139	-0.081	11.5287	0.00171435				17.5218	0.0725348				15.5353	0.0521402				15.5353	0.0359302				1.49828	-0.000571919	0.000183902	3.14906e-05	0.00176369	1.49828	0.00058024	4.73649e-05	1.86178e-05	0.00176369
	0.915181	0.056	0.919012	0.044	0.924568	0.008	0.361135	-0.096	11.5455	0.00157953				17.5386	0.0738689				15.5521	0.0527005				15.5521	0.0365445				1.51511	-0.000577778	0.000179626	3.06436e-05	0.00177622	1.51511	0.000575059	4.61308e-05	1.93095e-05	0.00177622
	0.925181	0.059	0.929007	0.027	0.93457	0.001	0.371132	-0.101	11.5623	0.00153204				17.5554	0.0751894				15.569	0.0532493				15.569	0.0371448				1.53194	-0.00057289	0.000175022	2.66108e-05	0.00166667	1.53194	0.000571268	4.58399e-05	2.018e-05	0.00166667
	0.935181	0.054	0.939001	0.026	0.94458	0.008	0.381128	-0.096	11.5792	0.00154887				17.5723	0.0764581				15.5858	0.053981				15.5858	0.0377401				1.54878	-0.000565873	0.000168763	2.31514e-05	0.00146327	1.54878	0.000567558	4.60758e-05	2.0746e-05	0.00146327
	0.945181	0.058	0.948996	0.025	0.954575	0.003	0.391125	-0.098	11.596	0.00155584				17.5891	0.0777733				15.6026	0.0547488				15.6026	0.0384944				1.56561	-0.000558355	0.000163118	2.14149e-05	0.00138076	1.56561	0.000563184	4.63961e-05	2.10536e-05	0.00138076
	0.955182	0.053	0.95899	0.037	0.964569	0.006	0.401121	-0.105	11.6128	0.00155275				17.6059	0.0791886				15.6195	0.0555369				15.6195	0.0391296				1.58245	-0.000552547	0.000158377	2.031e-05	0.00132722	1.58245	0.00055797	4.67883e-05	2.17483e-05	0.00132722
	0.965182	0.057	0.968987	0.027	0.974554	0.003	0.411105	-0.104	11.6297	0.00152868				17.6228	0.0805462				15.6363	0.0561947				15.6363	0.039671				1.59928	-0.000548194	0.000154405	1.93021e-05	0.00130901	1.59928	0.000552042	4.76296e-05	2.22166e-05	0.00130901
	0.975182	0.048	0.978992	0.032	0.984556	0.001	0.421104	-0.111	11.6465	0.00148509				17.6396	0.0819771				15.6531	0.0567442				15.6531	0.0403468				1.61612	-0.000543152	0.000150713	1.83758e-05	0.00159565	1.61612	0.000542792	5.25915e-05	2.24927e-05	0.00159565
	0.985182	0.062	0.988987	0.028	0.994555	0.001	0.431101	-0.11	11.6633	0.00136267				17.6564	0.0834021				15.67	0.0572479				15.67	0.0411387				1.63295	-0.000539378	0.000148462	1.74123e-05	0.00186477	1.63295	0.000536888	5.68947e-05	2.20022e-05	0.00186477
	0.995167	0.065	0.998981	0.034	1.00455	0.004	0.441097	-0.111	11.6802	0.00124623				17.6733	0.0847263				15.6868	0.05772				15.6868	0.0418852				1.64979	-0.00053668	0.000146486	1.86503e-05	0.00201608	1.64979	0.000536391	6.04422e-05	2.0304e-05	0.00201608
	1.00518	0.053	1.00898	0.027	1.01454	0.005	0.451094	-0.11	11.697	0.00113633				17.6901	0.086106				15.7036	0.0584721				15.7036	0.0425375				1.66662	-0.000539511	0.000144742	2.02608e-05	0.002064	1.66662	0.000535312	6.33481e-05	2.02372e-05	0.002064
	1.01518	0.056	1.01897	0.021	1.02454	0	0.461092	-0.109	11.7138	0.00103138				17.7069	0.0876663				15.7205	0.0595469				15.7205	0.043085				1.68346	-0.000541734	0.000142739	2.16889e-05	0.00194692	1.68346	0.00053374	6.58736e-05	2.01795e-05	0.00194692
	1.02518	0.054	1.02896	0.019	1.03453	0	0.471102	-0.11	11.7307	0.000910781				17.7238	0.0892248				15.7373	0.0604464				15.7373	0.0435458				1.70029	-0.000543443	0.000138601	2.29087e-05	0.00209216	1.70029	0.000530054	6.74279e-05	1.97854e-05	0.00209216
	1.03518	0.063	1.03896	0.028	1.04453	0.003	0.481098	-0.108	11.7475	0.000780798				17.7406	0.0906533				15.7541	0.0611941				15.7541	0.0439371				1.71712	-0.000545491	0.000137416	2.39514e-05	0.00227215	1.71712	0.000523866	6.81566e-05	1.91057e-05	0.00227215
	1.04518	0.058	1.04895	0.029	1.05452	-0.003	0.491095	-0.11	11.7643	0.000726767				17.7574	0.0921084				15.771	0.0618619				15.771	0.0444117				1.73396	-0.000544998	0.000136904	2.47903e-05	0.00235611	1.73396	0.000520319	6.81831e-05	1.78391e-05	0.00235611
	1.05518	0.054	1.05895	0.027	1.06453	-0.004	0.501091	-0.112	11.7812	0.000693553				17.7743	0.0935579				15.7878	0.062453				15.7878	0.0448522				1.75079	-0.000544751	0.000137193	2.35913e-05	0.00234812	1.75079	0.000519687	6.85997e-05	1.71254e-05	0.00234812
	1.06518	0.051	1.06894	0.011	1.07452	0.002	0.511078	-0.116	11.798	0.00066524				17.7911	0.0949997				15.8046	0.0629984				15.8046	0.0453217				1.76763	-0.000544713	0.000136482	2.20156e-05	0.00205031	1.76763	0.000520462	6.89675e-05	1.75214e-05	0.00205031
	1.07518	0.059	1.07894	0.008	1.08452	-0.003	0.52108	-0.107	11.8148	0.000639316				17.8079	0.0963893				15.8215	0.0638802				15.8215	0.0458407				1.78446	-0.000544853	0.000134922	2.05005e-05	0.00184496	1.78446	0.000520797	6.92409e-05	1.82252e-05	0.00184496
	1.08517	0.055	1.08893	0.024	1.09452	0.001	0.531075	-0.107	11.8317	0.000586891				17.8248	0.0978699				15.8383	0.0647811				15.8383	0.0463658				1.8013	-0.000545142	0.000131351	1.9037e-05	0.00173113	1.8013	0.000520761	6.94344e-05	1.86314e-05	0.00173113
	1.09517	0.06	1.09893	0.011	1.10452	-0.006	0.541069	-0.116	11.8485	0.000556238				17.8416	0.0992451				15.8551	0.0655326				15.8551	0.0469397				1.81813	-0.000540435	0.000128768	1.71424e-05	0.00187311	1.81813	0.000518772	7.05552e-05	1.87851e-05	0.00187311
	1.10517	0.053	1.10893	0.012	1.11451	0	0.551059	-0.115	11.8653	0.000531759				17.8585	0.100811				15.872	0.066158				15.872	0.0474539				1.83497	-0.000533871	0.00012661	1.58796e-05	0.00232167	1.83497	0.00051769	7.26123e-05	1.78042e-05	0.00232167
	1.11517	0.065	1.11892	0.009	1.12451	0	0.561059	-0.11	11.8822	0.00051255				17.8753	0.1023				15.8888	0.0666903				15.8888	0.0479159				1.8518	-0.00052573	0.000124814	1.63648e-05	0.00302876	1.8518	0.000517379	7.52415e-05	1.57861e-05	0.00302876
	1.12517	0.064	1.12892	0.01	1.1345	0.002	0.571057	-0.112	11.899	0.000507029				17.8921	0.103719				15.9056	0.06732				15.9056	0.0483309				1.86864	-0.00051765	0.000122406	1.69591e-05	0.00404683	1.86864	0.000514183	7.76447e-05	1.46266e-05	0.00404683
	1.13517	0.063	1.13894	0	1.1445	-0.002	0.581058	-0.116	11.9159	0.000494032				17.909	0.105056				15.9225	0.0680643				15.9225	0.0489935				1.88547	-0.000509619	0.000118564	1.75585e-05	0.00529266	1.88547	0.000513025	7.93749e-05	1.36655e-05	0.00529266
	1.14517	0.064	1.14893	0	1.15449	-0.013	0.591052	-0.114	11.9327	0.000473353				17.9258	0.106595				15.9393	0.0687913				15.9393	0.049652				1.9023	-0.000504032	0.000114729	1.81611e-05	0.00606933	1.90231	0.000512604	8.05341e-05	1.28484e-05	0.00606933
	1.15518	0.059	1.15893	0.008	1.16448	-0.002	0.601047	-0.119	11.9495	0.000426427				17.9426	0.107996				15.9561	0.0694978				15.9561	0.0502614				1.91914	-0.000500519	0.000110901	1.89231e-05	0.00643458	1.91914	0.000512812	8.09273e-05	1.21535e-05	0.00643458
	1.16518	0.069	1.16891	-0.005	1.17448	-0.007	0.611041	-0.117	11.9664	0.000441344				17.9595	0.109194				15.973	0.0701057				15.973	0.0509088				1.93597	-0.000503077	0.000106379	1.96455e-05	0.00622647	1.93597	0.000508221	7.93722e-05	1.19732e-05	0.00622647
	1.17518	0.057	1.17892	-0.009	1.18448	-0.005	0.621036	-0.121	11.9832	0.000473969				17.9763	0.110507				15.9898	0.0706008				15.9898	0.0515795				1.95281	-0.000502317	0.000102803	2.02642e-05	0.00578187	1.95281	0.000504319	7.84085e-05	1.17589e-05	0.00578187
	1.18518	0.059	1.18891	-0.005	1.19447	-0.006	0.63103	-0.121	12	0.000491445				17.9931	0.111745				16.0067	0.0710177				16.0067	0.0521807				1.96964	-0.000491668	9.94111e-05	2.07951e-05	0.00529514	1.96964	0.000497584	7.82595e-05	1.15158e-05	0.00529514
	1.19518	0.057	1.1989	-0.002	1.20447	-0.004	0.641034	-0.123	12.0169	0.000494927				18.01	0.112874				16.0235	0.071694				16.0235	0.0528487				1.98648	-0.000481104	9.61771e-05	2.15797e-05	0.00488698	1.98648	0.000489052	7.77848e-05	1.10668e-05	0.00488698
	1.20518	0.055	1.20891	-0.008	1.21446	-0.003	0.651031	-0.123	12.0337	0.000467225				18.0268	0.114092				16.0403	0.0723319				16.0403	0.0535552				2.00331	-0.000471528	9.34669e-05	2.25799e-05	0.00452939	2.00331	0.000479973	7.70337e-05	1.1289e-05	0.00452939
	1.21518	0.062	1.2189	-0.015	1.22446	-0.005	0.661018	-0.13	12.0505	0.000428102				18.0436	0.115202				16.0572	0.0729329				16.0572	0.0542678				2.02015	-0.00046417	9.56514e-05	2.37275e-05	0.00388127	2.02015	0.000476081	7.51564e-05	1.20686e-05	0.00388127
	1.22518	0.056	1.2289	-0.015	1.23446	-0.009	0.671022	-0.129	12.0674	0.000362122				18.0605	0.116274				16.074	0.0735279				16.074	0.0548908				2.03698	-0.000458695	9.79096e-05	2.47388e-05	0.0033887	2.03698	0.000474714	7.45689e-05	1.2719e-05	0.0033887
	1.23517	0.047	1.23889	-0.011	1.24446	-0.006	0.681017	-0.129	12.0842	0.000273515				18.0773	0.117402				16.0908	0.0744072				16.0908	0.0554396				2.05382	-0.000459731	0.000100873	2.56348e-05	0.00299595	2.05382	0.000474368	7.44277e-05	1.32215e-05	0.00299595
	1.24517	0.056	1.24889	-0.01	1.25445	-0.002	0.691011	-0.124	12.101	0.000168701				18.0941	0.118561				16.1077	0.0751472				16.1077	0.0559719				2.07065	-0.000462477	0.00010339	2.68127e-05	0.00268464	2.07065	0.00047433	7.53633e-05	1.35983e-05	0.00268464
	1.25518	0.05	1.25888	-0.007	1.26445	-0.014	0.701006	-0.125	12.1179	0.000171569				18.111	0.119609				16.1245	0.0757079				16.1245	0.0566635				2.08749	-0.000460603	0.000105528	2.7885e-05	0.00244723	2.08749	0.000474548	7.71153e-05	1.29524e-05	0.00244723
	1.26518	0.06	1.26887	-0.014	1.27444	-0.012	0.711	-0.133	12.1347	0.00019734				18.1278	0.12058				16.1413	0.0761267				16.1413	0.0573484				2.10432	-0.000452401	0.000106989	2.83509e-05	0.00232493	2.10432	0.000471921	7.88094e-05	1.15451e-05	0.00232493
	1.27518	0.059	1.27887	-0.016	1.28444	-0.014	0.720995	-0.135	12.1515	0.000201737				18.1446	0.121561				16.1582	0.0765903				16.1582	0.0579363				2.12115	-0.000445854	0.00010556	2.83017e-05	0.00222658	2.12115	0.000468466	8.01563e-05	9.4905e-06	0.00222658
	1.28517	0.056	1.28887	-0.01	1.29445	-0.008	0.730989	-0.128	12.1684	0.000188095				18.1615	0.12238				16.175	0.0773041				16.175	0.0585483				2.13799	-0.00044071	0.000104498	2.62551e-05	0.00215734	2.13799	0.000464309	8.12085e-05	6.51233e-06	0.00215734
	1.29518	0.061	1.29886	-0.014	1.30444	-0.001	0.740984	-0.131	12.1852	0.000166788				18.1783	0.123147				16.1918	0.0779239				16.1918	0.0592629				2.15482	-0.000439551	0.000103747	2.47907e-05	0.00234444	2.15482	0.000458947	7.69194e-05	5.89037e-06	0.00234444
	1.30518	0.062	1.30886	-0.016	1.31444	-0.013	0.750978	-0.141	12.202	0.000125391				18.1951	0.12404				16.2087	0.0784624				16.2087	0.059888				2.17166	-0.000439873	0.000104428	2.45103e-05	0.00256054	2.17166	0.000454391	7.16865e-05	5.32836e-06	0.00256054
	1.31518	0.052	1.31885	-0.024	1.32442	-0.011	0.760971	-0.13	12.2189	6.72869e-05				18.212	0.124988				16.2255	0.0790003				16.2255	0.0604122				2.18849	-0.000437495	0.000105293	2.42498e-05	0.00288284	2.18849	0.00045052	6.87982e-05	4.81737e-06	0.00288284
	1.32518	0.06	1.32886	-0.02	1.33442	-0.015	0.770973	-0.132	12.2357	-3.34057e-07				18.2288	0.12583				16.2423	0.0796497				16.2423	0.0609956				2.20533	-0.000432115	0.000106098	2.4006e-05	0.00304978	2.20533	0.00044662	6.68775e-05	3.82076e-06	0.00304978
	1.33518	0.056	1.33885	-0.021	1.34442	-0.009	0.780968	-0.132	12.2525	-2.9689e-05				18.2456	0.126679				16.2592	0.0802868				16.2592	0.0615415				2.22216	-0.000427013	0.000106851	2.33846e-05	0.00307571	2.22216	0.000446975	6.57788e-05	2.84657e-06	0.00307571
	1.34518	0.049	1.34885	-0.012	1.35441	-0.021	0.790962	-0.126	12.2694	-4.49043e-05				18.2625	0.127688				16.276	0.0808239				16.276	0.0623066				2.239	-0.000422148	0.00010606	2.29116e-05	0.00282154	2.239	0.000449168	6.70004e-05	1.89149e-06	0.00282154
	1.35518	0.058	1.35884	-0.028	1.36441	-0.011	0.800957	-0.128	12.2862	-6.85424e-05				18.2793	0.128763				16.2928	0.0812835				16.2928	0.0631515				2.25583	-0.000419813	0.000105056	2.25022e-05	0.00253471	2.25583	0.000450142	6.84825e-05	4.15052e-07	0.00253471
	1.36518	0.06	1.36883	-0.027	1.3744	-0.015	0.810949	-0.13	12.303	-0.000100428				18.2961	0.129732				16.3097	0.0818257				16.3097	0.0639672				2.27267	-0.000419627	0.000103414	2.21464e-05	0.00222756	2.27267	0.00045008	6.98548e-05	-1.80543e-06	0.00222756
	1.37518	0.054	1.37883	-0.027	1.38439	0	0.820956	-0.127	12.3199	-0.000157643				18.313	0.130631				16.3265	0.0825157				16.3265	0.0646491				2.2895	-0.000424727	0.000102836	2.08593e-05	0.00194933	2.2895	0.000442454	7.0109e-05	-2.99185e-06	0.00194933
	1.38518	0.055	1.38882	-0.033	1.39439	-0.016	0.830953	-0.139	12.3367	-0.000211713				18.3298	0.131448				16.3433	0.0831084				16.3433	0.0652387				2.30633	-0.000420612	0.00010226	1.96611e-05	0.00169313	2.30633	0.000441232	6.94139e-05	-3.34171e-06	0.00169313
	1.39518	0.055	1.39882	-0.035	1.40438	-0.008	0.840948	-0.133	12.3535	-0.000261119				18.3467	0.132368				16.3602	0.083628				16.3602	0.0658238				2.32317	-0.000416051	0.000101686	1.975e-05	0.00138949	2.32317	0.000440496	6.96536e-05	-3.4856e-06	0.00138949
	1.40518	0.061	1.40883	-0.026	1.41438	-0.017	0.850945	-0.146	12.3704	-0.000309359				18.3635	0.133315				16.377	0.0843361				16.377	0.0664889				2.34	-0.000412263	0.000100648	2.03146e-05	0.000979295	2.34	0.000440175	6.95533e-05	-3.45435e-06	0.000979295
	1.41518	0.064	1.41882	-0.028	1.42437	-0.014	0.860934	-0.147	12.3872	-0.000410056				18.3803	0.134125				16.3938	0.0850465				16.3938	0.0673525				2.35684	-0.000409129	9.58149e-05	2.08309e-05	0.00053046	2.35684	0.000439044	6.91643e-05	-2.14912e-06	0.00053046
	1.42518	0.064	1.42882	-0.024	1.43437	-0.013	0.870938	-0.145	12.4041	-0.000432676				18.3972	0.134844				16.4107	0.0856807				16.4107	0.0682658				2.37367	-0.000417946	9.26197e-05	2.13055e-05	0.000256495	2.37367	0.000436647	6.64947e-05	8.67031e-07	0.000256495
	1.43517	0.061	1.43882	-0.031	1.44436	-0.008	0.880933	-0.142	12.4209	-0.000442963				18.414	0.135603				16.4275	0.0862143				16.4275	0.0692158				2.39051	-0.000427163	9.09275e-05	2.19113e-05	0.000565704	2.39051	0.000433174	6.39855e-05	3.20686e-06	0.000565704
	1.44517	0.058	1.44881	-0.036	1.45436	-0.011	0.890927	-0.146	12.4377	-0.00044463				18.4308	0.136439				16.4444	0.0866657				16.4443	0.0701288				2.40734	-0.00041877	9.05116e-05	2.27535e-05	0.00170151	2.40734	0.000424666	6.25612e-05	4.97263e-06	0.00170151
	1.45518	0.06	1.45881	-0.034	1.46435	-0.007	0.900922	-0.136	12.4546	-0.000444594				18.4477	0.137372				16.4612	0.087077				16.4612	0.0709866				2.42418	-0.000407574	9.07216e-05	2.33006e-05	0.00251513	2.42418	0.000412187	6.20569e-05	5.68006e-06	0.00251513
	1.46518	0.071	1.4688	-0.036	1.47434	-0.011	0.910914	-0.139	12.4714	-0.000427004				18.4645	0.138372				16.478	0.0873589				16.478	0.0717521				2.44101	-0.000397974	9.14626e-05	2.35973e-05	0.00302544	2.44101	0.00040183	6.18362e-05	5.67586e-06	0.00302544
	1.47518	0.065	1.4788	-0.041	1.48435	-0.009	0.920916	-0.142	12.4882	-0.000387695				18.4813	0.13947				16.4949	0.0875345				16.4949	0.0726017				2.45785	-0.000389728	9.27238e-05	2.28632e-05	0.00294397	2.45785	0.000396942	6.16319e-05	7.29071e-06	0.00294397
	1.48518	0.051	1.48879	-0.036	1.49434	-0.012	0.93091	-0.145	12.5051	-0.000329738				18.4982	0.140648				16.5117	0.0876893				16.5117	0.0733766				2.47468	-0.000384275	9.40368e-05	2.16349e-05	0.00273338	2.47468	0.000397889	6.14414e-05	8.7451e-06	0.00273338
	1.49518	0.055	1.4988	-0.03	1.50433	-0.017	0.940905	-0.135	12.5219	-0.000240616				18.515	0.141747				16.5285	0.0881955				16.5285	0.0740898				2.49151	-0.000382219	9.49467e-05	2.2387e-05	0.00267106	2.49151	0.000401394	6.18369e-05	1.00638e-05	0.00267106
	1.50518	0.061	1.50879	-0.032	1.51433	-0.019	0.950899	-0.141	12.5387	-8.37068e-05				18.5318	0.143014				16.5454	0.0887148				16.5454	0.0748325				2.50835	-0.000382906	9.5515e-05	2.28574e-05	0.00274195	2.50835	0.0004034	6.38783e-05	1.1053e-05	0.00274195
	1.51518	0.051	1.51879	-0.038	1.52432	-0.015	0.960894	-0.14	12.5556	7.65731e-05				18.5487	0.144393				16.5622	0.0891735				16.5622	0.0759033				2.52518	-0.000379987	9.53441e-05	2.30886e-05	0.00304249	2.52518	0.000404134	6.65429e-05	1.17625e-05	0.00304249
	1.52518	0.051	1.52878	-0.043	1.53432	-0.017	0.970888	-0.141	12.5724	0.000209514				18.5655	0.145744				16.579	0.0895599				16.579	0.0767965				2.54202	-0.000374291	9.5211e-05	2.24488e-05	0.00331724	2.54202	0.000406953	6.91257e-05	1.18511e-05	0.00331724
	1.53518	0.048	1.53878	-0.05	1.54431	-0.013	0.980883	-0.137	12.5892	0.000303758				18.5823	0.147247				16.5959	0.089876				16.5959	0.0775473				2.55885	-0.000368495	9.511e-05	2.23823e-05	0.0035681	2.55885	0.000410718	7.16388e-05	1.15622e-05	0.0035681
	1.54517	0.05	1.54878	-0.044	1.55431	-0.008	0.990877	-0.147	12.6061	0.000365253				18.5992	0.148889				16.6127	0.0901381				16.6127	0.0784736				2.57569	-0.000356116	9.4784e-05	2.23257e-05	0.00385388	2.57569	0.000414874	7.42798e-05	1.10256e-05	0.00385388
	1.55517	0.06	1.55877	-0.031	1.5643	-0.015	1.00087	-0.143	12.6229	0.000387079				18.616	0.150415				16.6295	0.0904435				16.6295	0.0794235				2.59252	-0.000343371	9.1379e-05	2.22773e-05	0.00434473	2.59252	0.000418271	7.58569e-05	9.72342e-06	0.00434473
	1.56517	0.054	1.56877	-0.033	1.5743	-0.014	1.01087	-0.134	12.6397	0.000388719				18.6328	0.152151				16.6464	0.0907475				16.6464	0.0805275				2.60936	-0.000331802	8.77006e-05	2.22166e-05	0.0047866	2.60936	0.000421024	7.65308e-05	8.59235e-06	0.0047866
	1.57517	0.051	1.57876	-0.048	1.58431	-0.014	1.02086	-0.151	12.6566	0.000450598				18.6497	0.154013				16.6632	0.0910147				16.6632	0.0817787				2.62619	-0.000323317	8.70416e-05	2.17744e-05	0.00518738	2.62619	0.0004142	7.51625e-05	9.05629e-06	0.00518738
	1.58517	0.05	1.58875	-0.043	1.5943	-0.019	1.03086	-0.143	12.6734	0.000517092				18.6665	0.155943				16.68	0.0911958				16.68	0.0828588				2.64303	-0.00031745	8.65065e-05	2.1008e-05	0.00563931	2.64303	0.000400461	7.32591e-05	9.55865e-06	0.00563931
	1.59517	0.051	1.59875	-0.052	1.6043	-0.027	1.04085	-0.142	12.6902	0.000586481				18.6833	0.15789				16.6969	0.0913068				16.6969	0.084097				2.65986	-0.000322254	8.60764e-05	1.91581e-05	0.00600418	2.65986	0.000399785	7.09015e-05	1.00937e-05	0.00600418
	1.60517	0.061	1.60874	-0.045	1.61429	-0.027	1.05084	-0.143	12.7071	0.00068278				18.7002	0.159935				16.7137	0.0914065				16.7137	0.0854248				2.67669	-0.000328344	8.4761e-05	1.72909e-05	0.00626591	2.67669	0.000400432	6.76093e-05	1.05529e-05	0.00626591
	1.61517	0.048	1.61873	-0.045	1.62428	-0.011	1.06083	-0.137	12.7239	0.000776611				18.717	0.162225				16.7305	0.0914456				16.7305	0.086651				2.69353	-0.000335526	8.45979e-05	1.69775e-05	0.00581456	2.69353	0.000401956	6.58202e-05	1.07455e-05	0.00581456
	1.62517	0.051	1.62873	-0.049	1.63428	-0.021	1.07085	-0.138	12.7407	0.000867538				18.7338	0.164531				16.7474	0.0914391				16.7474	0.0880372				2.71036	-0.000345187	8.61925e-05	1.75561e-05	0.0047943	2.71036	0.000402149	6.50703e-05	1.07119e-05	0.0047943
	1.63517	0.043	1.63872	-0.044	1.64429	-0.017	1.08084	-0.146	12.7576	0.000953885				18.7507	0.166742				16.7642	0.0915075				16.7642	0.0895396				2.7272	-0.000345507	8.92796e-05	1.86542e-05	0.00399299	2.7272	0.00040121	6.48096e-05	1.05494e-05	0.00399299
	1.64517	0.05	1.64872	-0.042	1.65428	-0.028	1.09084	-0.149	12.7744	0.00114339				18.7675	0.169097				16.781	0.0915949				16.781	0.0911732				2.74403	-0.000344674	9.15699e-05	1.9671e-05	0.00347411	2.74403	0.000398826	6.42822e-05	1.02775e-05	0.00347411
	1.65519	0.048	1.65872	-0.047	1.66428	-0.022	1.10084	-0.132	12.7912	0.00137354				18.7844	0.171774				16.7979	0.0916962				16.7979	0.0928251				2.76087	-0.00033482	9.3183e-05	2.05591e-05	0.00300886	2.76087	0.000397472	6.35273e-05	9.94908e-06	0.00300886
	1.66519	0.054	1.66872	-0.052	1.67427	-0.015	1.11083	-0.137	12.8081	0.00161645				18.8012	0.174442				16.8147	0.091794				16.8147	0.094572				2.7777	-0.000324717	9.33036e-05	2.12491e-05	0.00258673	2.7777	0.000396993	6.17957e-05	9.66936e-06	0.00258673
	1.67519	0.05	1.67871	-0.042	1.68427	-0.017	1.12083	-0.145	12.8249	0.00184535				18.818	0.17722				16.8315	0.091953				16.8315	0.0966064				2.79454	-0.000314399	9.20206e-05	2.17708e-05	0.00230264	2.79454	0.0003928	6.03581e-05	9.12302e-06	0.00230264
	1.68519	0.044	1.68872	-0.043	1.69426	-0.019	1.13083	-0.151	12.8418	0.00206369				18.8349	0.180159				16.8484	0.0921198				16.8484	0.0987328				2.81137	-0.000304257	9.16091e-05	2.24644e-05	0.00287909	2.81137	0.000386549	5.88337e-05	8.34997e-06	0.00287909
	1.69517	0.046	1.69872	-0.048	1.70426	-0.025	1.14082	-0.14	12.8586	0.00230612				18.8517	0.183473				16.8652	0.0922728				16.8652	0.101001				2.82821	-0.000293203	9.15113e-05	2.38021e-05	0.00344543	2.82821	0.000381878	5.72359e-05	7.07639e-06	0.00344543
	1.70518	0.041	1.7087	-0.044	1.71425	-0.027	1.1508	-0.144	12.8754	0.00257737				18.8685	0.186756				16.882	0.0924044				16.882	0.103311				2.84504	-0.000283315	9.13088e-05	2.49008e-05	0.00386868	2.84504	0.00037855	5.47877e-05	4.3027e-06	0.00386868
	1.71518	0.048	1.7187	-0.048	1.72423	-0.028	1.16082	-0.137	12.8923	0.00286993				18.8854	0.189966				16.8989	0.0925306				16.8989	0.10578				2.86187	-0.000274418	9.10171e-05	2.57964e-05	0.00414554	2.86187	0.000374929	5.25231e-05	1.53563e-06	0.00414554
	1.72518	0.048	1.72871	-0.049	1.73424	-0.025	1.17081	-0.15	12.9091	0.0031269				18.9022	0.193381				16.9157	0.0929202				16.9157	0.108425				2.87871	-0.000266963	9.01627e-05	2.60769e-05	0.00375163	2.87871	0.00036953	5.04142e-05	-1.22583e-06	0.00375163
	1.73518	0.049	1.73871	-0.046	1.74425	-0.025	1.18081	-0.148	12.9259	0.00341292				18.919	0.197077				16.9326	0.0933855				16.9326	0.111162				2.89554	-0.000260738	9.10781e-05	2.51399e-05	0.00327845	2.89554	0.000362866	4.74203e-05	-3.69214e-06	0.00327845
	1.74517	0.05	1.7487	-0.05	1.75424	-0.023	1.19081	-0.146	12.9428	0.00384065				18.9359	0.200669				16.9494	0.0937775				16.9494	0.113956				2.91238	-0.000256616	9.19256e-05	2.44108e-05	0.00288095	2.91238	0.000345356	4.49357e-05	-5.58159e-06	0.00288095
	1.75518	0.038	1.7587	-0.038	1.76424	-0.015	1.2008	-0.148	12.9596	0.00422762				18.9527	0.204398				16.9662	0.0941103				16.9662	0.116958				2.92921	-0.000243817	9.27162e-05	2.38256e-05	0.00255172	2.92921	0.000335861	4.32832e-05	-6.9812e-06	0.00255172
	1.76518	0.042	1.76869	-0.034	1.77422	-0.03	1.21079	-0.14	12.9764	0.00457671				18.9695	0.208196				16.9831	0.0945023				16.9831	0.120502				2.94605	-0.000234129	9.20242e-05	2.33632e-05	0.00233751	2.94605	0.000329203	4.20128e-05	-8.12153e-06	0.00233751
	1.77518	0.042	1.77869	-0.036	1.78422	-0.028	1.2208	-0.142	12.9933	0.00488146				18.9864	0.212147				16.9999	0.0953527				16.9999	0.124072				2.96288	-0.000227081	9.12026e-05	2.36013e-05	0.00194395	2.96288	0.000322439	4.10691e-05	-9.04913e-06	0.00194395
	1.78518	0.039	1.78869	-0.043	1.79421	-0.031	1.2308	-0.15	13.0101	0.00526167				19.0032	0.216131				17.0167	0.0961159				17.0167	0.12805				2.97972	-0.000224907	9.02705e-05	2.45526e-05	0.0014091	2.97972	0.000315587	4.0975e-05	-9.91921e-06	0.0014091
	1.79518	0.044	1.79868	-0.034	1.80421	-0.031	1.24079	-0.149	13.0269	0.00565052				19.02	0.220485				17.0336	0.0968066				17.0336	0.132014				2.99655	-0.000222952	8.86777e-05	2.53971e-05	0.00102309	2.99655	0.000306544	4.16012e-05	-1.07405e-05	0.00102309
	1.80518	0.038	1.80867	-0.038	1.8142	-0.019	1.25079	-0.149	13.0438	0.00604586				19.0369	0.224923				17.0504	0.0976543				17.0504	0.135898				3.01339	-0.000220934	8.78881e-05	2.61332e-05	0.000732839	3.01339	0.000297521	4.20535e-05	-1.08892e-05	0.000732839
	1.81519	0.043	1.81867	-0.045	1.8242	-0.028	1.26079	-0.142	13.0606	0.00645945				19.0537	0.229578				17.0672	0.0988172				17.0672	0.139918				3.03022	-0.000219869	8.71721e-05	2.6721e-05	0.000484695	3.03022	0.000293551	4.23581e-05	-1.08682e-05	0.000484695
	1.82519	0.039	1.82866	-0.04	1.83419	-0.024	1.27078	-0.128	13.0774	0.00686894				19.0705	0.234581				17.0841	0.100271				17.0841	0.144228				3.04705	-0.000219613	8.65194e-05	2.71826e-05	0.000274859	3.04706	0.000292361	4.14513e-05	-1.07032e-05	0.000274859
	1.83519	0.039	1.83866	-0.035	1.84418	-0.034	1.28078	-0.137	13.0943	0.00722938				19.0874	0.239567				17.1009	0.10208				17.1009	0.148802				3.06389	-0.000216603	8.53116e-05	2.69699e-05	0.000192441	3.06389	0.000290242	4.1699e-05	-1.05277e-05	0.000192441
	1.84517	0.037	1.84865	-0.043	1.85418	-0.023	1.29078	-0.136	13.1111	0.00763243				19.1042	0.244574				17.1177	0.103712				17.1177	0.15347				3.08072	-0.000213299	8.10679e-05	2.63745e-05	0.000130454	3.08072	0.000287334	4.23601e-05	-1.0343e-05	0.000130454
	1.85518	0.033	1.85866	-0.042	1.86417	-0.024	1.30077	-0.138	13.1279	0.00812445				19.121	0.249854				17.1346	0.105356				17.1346	0.158747				3.09756	-0.000209744	7.77282e-05	2.71886e-05	8.78769e-05	3.09756	0.000285476	4.27393e-05	-8.64141e-06	8.78769e-05
	1.86518	0.045	1.86866	-0.038	1.87417	-0.025	1.31076	-0.135	13.1448	0.00863926				19.1379	0.255351				17.1514	0.106986				17.1514	0.164068				3.11439	-0.000205488	7.51573e-05	2.8e-05	0.000144419	3.11439	0.000284504	4.28791e-05	-7.03451e-06	0.000144419
	1.87518	0.038	1.87865	-0.04	1.88416	-0.037	1.32076	-0.135	13.1616	0.00920341				19.1547	0.261199				17.1682	0.10867				17.1682	0.169211				3.13123	-0.00020134	7.32394e-05	1.77541e-05	0.000141432	3.13123	0.000282211	4.21815e-05	-5.84916e-06	0.000141432
	1.88518	0.037	1.88865	-0.034	1.89416	-0.028	1.33076	-0.136	13.1784	0.00978449				19.1715	0.26722				17.1851	0.110488				17.1851	0.174967				3.14806	-0.000198131	7.72432e-05	-1.88069e-06	8.137e-05	3.14806	0.000275619	3.96003e-05	-5.02178e-06	8.137e-05
	1.89517	0.035	1.89864	-0.035	1.90415	-0.024	1.34075	-0.136	13.1953	0.0103266				19.1884	0.273061				17.2019	0.112314				17.2019	0.181126				3.1649	-0.000195721	8.10296e-05	-4.05423e-05	-0.000111662	3.1649	0.000270019	3.58191e-05	-5.84284e-06	-0.000111662
	1.90517	0.032	1.90864	-0.035	1.91415	-0.031	1.35074	-0.128	13.2121	0.0108666				19.2052	0.27905				17.2187	0.114252				17.2187	0.187318				3.18173	-0.000198222	8.43571e-05	-7.53267e-05	1.36382e-05	3.18173	0.000265874	3.23678e-05	-6.85555e-06	1.36382e-05
	1.91517	0.032	1.91862	-0.037	1.92414	-0.033	1.36076	-0.123	13.2289	0.0114395				19.222	0.285068				17.2356	0.116409				17.2356	0.19357				3.19857	-0.000200023	8.55826e-05	-6.23941e-05	0.000120147	3.19857	0.000262963	3.06934e-05	-7.36594e-06	0.000120147
[truncated: 3,142 more rows]

## Sheet: Supplementary-Figure 9
	Supplementary-Figure 9a							Supplementary-Figure 9b
